# Supplementary material for: A cost-effective dual reporter system in Nicotiana benthamiana
Source: Front Plant Sci. 2026 Feb 3;17:1732683. doi: 10.3389/fpls.2026.1732683 (PMC12909557; doi:10.3389/fpls.2026.1732683)
Supplement: Supplementary file 2 [file Table1.xlsx]

## Sheet: S1
Table S1. DNA sequences of the reporter genes, effector genes, and trans- and cis-elements
Reporter	CDS sequence	Length
RLuc	ATGACCAGCAAGGTGTACGACCCCGAGCAGCGCAAGCGCATGATCACCGGCCCCCAGTGGTGGGCCCGCTGCAAGCAGATGAACGTGCTGGACAGCTTCATCAACTACTACGACAGCGAGAAGCACGCCGAGAACGCCGTGATCTTCCTGCACGGCAACGCCGCCAGCAGCTACCTGTGGCGCCACGTGGTGCCCCACATCGAGCCCGTGGCCCGCTGCATCATCCCCGACCTGATCGGCATGGGCAAGAGCGGCAAGAGCGGCAACGGCAGCTACCGCCTGCTGGACCACTACAAGTACCTGACCGCCTGGTTCGAGCTGCTGAACCTGCCCAAGAAGATCATCTTCGTGGGCCACGACTGGGGCGCCTGCCTGGCCTTCCACTACAGCTACGAGCAC…	936
GLuc	ATGGGCGTGAAGGTGCTGTTCGCCCTGATCTGCATCGCCGTGGCCGAGGCCAAGCCCACCGAGAACAACGAGGACTTCAACATCGTGGCCGTGGCCAGCAACTTCGCCACCACCGACCTGGACGCCGACCGCGGCAAGCTGCCCGGCGAGAAGCTGCCCCTGGAGGTGCTGAAGGAGCTGGAGGCCAACGCCCGCAAGGCCGGCTGCACCCGCGGCTGCCTGATCTGCCTGAGCCACATCAAGTGCACCCCCAAGATGAAGAAGTTCATCCCCGGCCGCTGCCACACCTACGAGGGCGACAAGGAGAGCGCCCAGGGCGGCATCGGCGAGGCCATCGACGACATCCCCGAGATCCCCGGCTTCAAGGACCTGGAGCCCATCGAGCAGTTCATCGCCCAG…	558
NanoLuc	ATGGTTTTTACTCTGGAAGACTTCGTGGGAGATTGGCGCCAGACCGCTGGCTATAATCTGGACCAGGTTCTTGAGCAGGGAGGAGTGAGCTCTCTGTTCCAAAATCTTGGCGTGAGCGTTACCCCAATTCAACGCATCGTGCTTAGCGGAGAAAATGGCCTGAAGATCGACATTCATGTTATCATCCCCTATGAGGGACTTTCTGGCGACCAGATGGGCCAAATTGAAAAGATCTTCAAGGTGGTGTATCCAGTTGACGACCACCATTTCAAGGTTATTCTGCACTACGGAACCCTTGTTATTGACGGCGTGACTCCCAATATGATTGACTACTTCGGACGCCCATATGAAGGCATCGCCGTTTTCGATGGAAAGAAGATCACCGTGACTGGCACTCTT…	516
iLuc	ATGAGCGAGGAGCAGATCCGCCAGTTCCTGCGCCGCTTCTACGAGGCCCTGGACAGCGGCGACGCCGACACCGCCGCCAGCCTGTTCCACCCCGGCGTGACCATCCACCTGTGGGACGGCGTGACCTTCACCAGCCGCGAGGAGTTCCGCGAGTGGTTCGAGCGCCTGTTCAGCACCAGCAAGGACGCCCAGCGCGAGATCAAGAGCCTGGAGGTGCGCGGCGACACCGTGGAGGTGCACGTGCAGCTGCACGCCACCCACAACGGCCAGAAGCACACCGTGGACCTGACCCACCACTGGCACTTCCGCGGCAACCGCGTGACCGAGGTGCGCGTGCACATCAACCCCACCGGCTAA	357
Fluc	ATGGAGGACGCCAAGAACATCAAGAAGGGCCCCGCCCCCTTCTACCCCCTGGAGGACGGCACCGCCGGCGAGCAGCTGCACAAGGCCATGAAGCGCTACGCCCTGGTGCCCGGCACCATCGCCTTCACCGACGCCCACATCGAGGTGGACATCACCTACGCCGAGTACTTCGAGATGAGCGTGCGCCTGGCCGAGGCCATGAAGCGCTACGGCCTGAACACCAACCACCGCATCGTGGTGTGCAGCGAGAACAGCCTGCAGTTCTTCATGCCCGTGCTGGGCGCCCTGTTCATCGGCGTGGCCGTGGCCCCCGCCAACGACATCTACAACGAGCGCGAGCTGCTGAACAGCATGGGCATCAGCCAGCCCACCGTGGTGTTCGTGAGCAAGAAGGGCCTG…	1653
eGFP	ATGGTGAGCAAGGGCGAGGAGCTGTTCACCGGGGTGGTGCCCATCCTGGTCGAGCTGGACGGCGACGTAAACGGCCACAAGTTCAGCGTGTCCGGCGAGGGCGAGGGCGATGCCACCTACGGCAAGCTGACCCTGAAGTTCATCTGCACCACCGGCAAGCTGCCCGTGCCCTGGCCCACCCTCGTGACCACCTTCACCTACGGCGTGCAGTGCTTCAGCCGCTACCCCGACCACATGAAGCAGCACGACTTCTTCAAGTCCGCCATGCCCGAAGGCTACGTCCAGGAGCGCACCATCTTCTTCAAGGACGACGGCAACTACAAGACCCGCGCCGAGGTGAAGTTCGAGGGCGACACCCTGGTGAACCGCATCGAGCTGAAGGGCATCGACTTCAAGGAG…	720
ZsGreen	ATGGCCCAGAGCAAGCACGGCCTGACCAAGGAGATGACCATGAAGTACCGCATGGAGGGCTGCGTGGACGGCCACAAGTTCGTGATCACCGGCGAGGGCATCGGCTACCCCTTCAAGGGCAAGCAGGCCATCAACCTGTGCGTGGTGGAGGGCGGCCCCCTGCCCTTCGCCGAGGACATCCTGAGCGCCGCCTTCATGTACGGCAACCGCGTGTTCACCGAGTACCCCCAGGACATCGTGGACTACTTCAAGAACAGCTGCCCCGCCGGCTACACCTGGGACCGCAGCTTCCTGTTCGAGGACGGCGCCGTGTGCATCTGCAACGCCGACATCACCGTGAGCGTGGAGGAGAACTGCATGTACCACGAGAGCAAGTTCTACGGCGTGAACTTCCCCGCC…	696
TagRFP-T	ATGGTGAGCAAGGGCGAGGAGCTGATCAAGGAGAACATGCACATGAAGCTGTACATGGAGGGCACCGTGAACAACCACCACTTCAAGTGCACCAGCGAGGGCGAGGGCAAGCCCTACGAGGGCACCCAGACCATGCGCATCAAGGTGGTGGAGGGCGGCCCCCTGCCCTTCGCCTTCGACATCCTGGCCACCAGCTTCATGTACGGCAGCCGCACCTTCATCAACCACACCCAGGGCATCCCCGACTTCTTCAAGCAGAGCTTCCCCGAGGGCTTCACCTGGGAGCGCGTGACCACCTACGAGGACGGCGGCGTGCTGACCGCCACCCAGGACACCAGCCTGCAGGACGGCTGCCTGATCTACAACGTGAAGATCCGCGGCGTGAACTTCCCCAGCAAC…	735
Effector	CDS sequence
VP16	ACCGCCCCCATTACCGACGTCAGCCTGGGAGACGAACTCCGCCTGGACGGCGAGGAGGTGGATATGACGCCCGCCGACGCCCTGGACGACTTCGACTTGGACATGCTGGGGGACGTGGAGTCCCCCTCCCCGGGAATGACCCACGACCCCGTCTCGTATGGGGCTTTGGACGTGGACGATTTTGAGTTTGAACAGATGTTTACCGATGCCCTGGGCATTGACGACTTTGGGGGG	234
SRDX	GACCTGGACCTGGAGCTGCGCCTGGGCTTCGCG	33
trans- and cis-elements	sequence
3×UAS	GGAGCACTGTCCTCCGAACGGGAGCACTGTCCTCCGAACGGGAGCACTGTCCTCCGAAC	59
mini35S	GCAAGACCCTTCCTCTATATAAGGAAGTTCATTTCATTTGGAGAGGACA	49

## Sheet: S2
Table S2. Primer sequences
	BamHI: GGATCC; StuI: AGGCCT
Primer	Sequence	Plasmid
BamHI-Rluc-F	AGAAACTTGTCGACGGATCCATGACCAGCAAGGTGTACG	pHEQ22-RLuc
Rluc-StuI-R	TATGGAGATCGAAGGCCTTTACTGCTCGTTCTTCAGCAC	pHEQ22-RLuc
BamHI-Gluc-F	AAGAAACTTGTCGACGGATCCATGGGCGTGAAGGTGCTG	pHEQ22-GLuc
Gluc-StuI-R	TATGGAGATCGAAGGCCTTTAGTCGTCGCCGGCGC	pHEQ22-GLuc
BamHI-nanoLuc-F	AAGAAACTTGTCGACGGATCCATGGTTTTTACTCTGGAAGAC	pHEQ22-NanoLuc
nanoLuc-StuI-R	TATGGAGATCGAAGGCCTTCAAGCAAGAATGCGCTCAC	pHEQ22-NanoLuc
BamHI-iLuc-F	AGAAACTTGTCGACGGATCCATGAGCGAGGAGCAGATCC	pHEQ22-iLuc
iLuc-StuI-R	TATGGAGATCGAAGGCCTTTAGCCGGTGGGGTTGATG	pHEQ22-iLuc
BamHI-FLuc-F	AGAAACTTGTCGACGGATCCATGGAGGACGCCAAGAACATC	pHEQ22-FLuc
FLuc-StuI-R	TATGGAGATCGAAGGCCTTTACACGGCGATCTTGCCG	pHEQ22-FLuc
BamHI-GFP-F	AGAAACTTGTCGACGGATCCATGGTGAGCAAGGGCGAGG	pHEQ22-GFP
GFP-StuI-R	TATGGAGATCGAAGGCCTTTACTTGTACAGCTCGTCCATG	pHEQ22-GFP
BamHI-ZsGreen-F	AAGAAACTTGTCGACGGATCCATGGCCCAGAGCAAGCAC	pHEQ22-ZsGreen
ZsGreen-StuI-R	TATGGAGATCGAAGGCCTTCAGGGCAGGGCGCTGC	pHEQ22-ZsGreen
BamHI-TagRFP-F	AAGAAACTTGTCGACGGATCCATGGTGAGCAAGGGCGAG	pHEQ22-TagRFP-T
TagRFP-StuI-R	TATGGAGATCGAAGGCCTTTACTTGTACAGCTCGTCCATG	pHEQ22-TagRFP-T
GAL4 BD-F for pHEQ22-BD/VP16/SRDX	AGAAACTTGTCGACGGATCCATGAAGCTACTGTCTTCTATCG	pHEQ22-GAL4 BD
GAL4 BD-R for pHEQ22-BD	ATTATGGAGATCGAAGGCCTTCACGATACAGTCAACTGTCT	pHEQ22-GAL4 BD
GAL4-BD-R for pHEQ22-BD-VP16	GCCGCCGCTGCCGCCCGATACAGTCAACTGTCTTTG	pHEQ22-GAL4 BD-VP16
VP16-F for pHEQ22-BD-VP16	GGGCGGCAGCGGCGGCACCGCCCCCATTACCGAC	pHEQ22-GAL4 BD-VP16
VP16-R for pHEQ22-BD-VP16	ATTATGGAGATCGAAGGCCTTCACCCCCCAAAGTCGTC	pHEQ22-GAL4 BD-VP16
GAL4 BD-R for pHEQ22-BD-SRDX	ATGGAGATCGAAGGCCTTCACGCGAAGCCCAGGCGCAGCTCCAGGTCCAGGTCGCCGCCGCTGCCGCCCGATACAGTCAACTGTCTTTG	pHEQ22-GAL4 BD-SRDX
f1-1F for UAS	TGAGGAGAGGCACGTGGAGCACTGTCCTCCGAACGGGAGCACTGTCCTCCGAACGGGAGCACTGTCCTCCGAACGCAAGACCCTTCCTC	pHEQ22-3×UAS-35S-GFP and pHEQ22-3×UAS-35S-Fluc
f1-1R for UAS	GGCACTTAGCGTGTTTGTGC	pHEQ22-3×UAS-35S-GFP and pHEQ22-3×UAS-35S-Fluc
f2-2F for UAS	GCTGGCCGCTGAAATTAAATC	pHEQ22-3×UAS-35S-GFP and pHEQ22-3×UAS-35S-Fluc
f2-2R for UAS	GAGGAAGGGTCTTGCGTTCGGAGGACAGTGCTCCCGTTCGGAGGACAGTGCTCCCGTTCGGAGGACAGTGCTCCACGTGCCTCTCCTCA	pHEQ22-3×UAS-35S-GFP and pHEQ22-3×UAS-35S-Fluc

## Sheet: S3 RLuc
Table S3. RLuc--substrate concentration and enzyme concentration --Data corresponds to those presented in Figure 1A and 2A
Substrate concentration	28 μM						56 μM						139 μM
time after reaction (s)	RLU	Normalization	LN()	T1/2(s)	T1/2(min)	RLU	Normalization	LN()	T1/2(s)	T1/2(min)	RLU	Normalization	LN()	T1/2(s)	T1/2(min)
0	4082891	1	0	698.033	11.6339	6777223	1	0	593.956	9.89927	11913293	1	0	370.667	6.17778
60.012	3728945	0.91331	-0.09068			6190197	0.913383	-0.0906005			10439444	0.876285	-0.132064
120.025	3484713	0.853492	-0.15842			5781758	0.853116	-0.15886			9316463	0.782022	-0.245872
180.032	3298357	0.807848	-0.213381			5439494	0.802614	-0.219881			8360798	0.701804	-0.354101
240.042	3132727	0.767282	-0.264901			5114699	0.754689	-0.281449			7504020	0.629886	-0.462216
300.047	2979035	0.729639	-0.315206			4804556	0.708927	-0.344003			6718534	0.563953	-0.572785
360.061	2828928	0.692874	-0.366907			4499552	0.663923	-0.40959			6014677	0.504871	-0.683452
420.064	2681336	0.656725	-0.42049			4216433	0.622148	-0.474578			5375740	0.451239	-0.795759
480.079	2541938	0.622583	-0.473879			3938920	0.5812	-0.542661			4806220	0.403433	-0.907744
540.086	2404324	0.588878	-0.529537			3674024	0.542113	-0.61228			4304427	0.361313	-1.01801
600.088	2271825	0.556426	-0.586222			3421592	0.504866	-0.683461			3850166	0.323182	-1.12954
660.095	2141948	0.524616	-0.64509			3185547	0.470037	-0.754943			3443758	0.289069	-1.24109
720.105	2022214	0.49529	-0.702612			2959139	0.43663	-0.828669			3077962	0.258364	-1.35339
780.119	1902859	0.466057	-0.763448			2754295	0.406405	-0.900406			2756665	0.231394	-1.46363
840.124	1788889	0.438143	-0.825211			2553199	0.376732	-0.97622			2467958	0.20716	-1.57426
900.116	1681587	0.411862	-0.887067			2365303	0.349008	-1.05266			2211304	0.185617	-1.68407
960.128	1576031	0.386009	-0.951896			2195342	0.323929	-1.12723			1986268	0.166727	-1.7914
1020.14	1480189	0.362535	-1.01464			2035476	0.300341	-1.20284			1785447	0.14987	-1.89799
1080.15	1387675	0.339876	-1.07918			1887255	0.27847	-1.27844			1604275	0.134663	-2.00498
1140.16	1298698	0.318083	-1.14544			1747871	0.257904	-1.35517			1440833	0.120943	-2.11243
enzyme concentration
time (s)	1			average	Normalization	LN()	T1/2(s)	T1/2(min)	0.8			average	Normalization	LN()	T1/2(s)	T1/2(min)	0.6			average	Normalization	LN()	T1/2(s)	T1/2(min)	0.4			average	Normalization	LN()	T1/2(s)	T1/2(min)	0.2			average	Normalization	LN()	T1/2(s)	T1/2(min)	0.1			average	Normalization	LN()	T1/2(s)	T1/2(min)	0.01
0	6064101	6291595	6120547	6.15875e+06	1	0	540.676	9.01127	4784379	4871454	4622193	4759342	1	0	570.022	9.50037	3430128	3483660	3380887	3.43156e+06	1	0	700.149	11.6691	2181939	2176593	2145712	2.16808e+06	1	0	784.991	13.0832	1049271	1045505	1034931	1.04324e+06	1	0	961.369	16.0228	592946	591666	583195	589269	1	0	1058.24	17.6373	71992
60.002	5238509	5427547	5317663	5.32791e+06	0.865096	-0.144915			4271207	4311850	4204739	4.2626e+06	0.895628	-0.11023			3091087	3141471	3113268	3.11528e+06	0.907831	-0.0966969			2002766	2005652	2001009	2.00314e+06	0.923924	-0.0791255			971939	978390	977820	976050	0.935598	-0.0665689			557550	559423	557562	558178	0.947239	-0.0542043			68777
120.014	4718155	4885659	4809605	4804473	0.780106	-0.248326			3935134	3983643	3913479	3.94409e+06	0.828704	-0.187892			2897837	2938747	2935673	2.92409e+06	0.852116	-0.160033			1900940	1904679	1906716	1.90411e+06	0.878247	-0.129827			935019	939255	941422	938565	0.899668	-0.10573			540572	540956	543125	541551	0.919022	-0.0844455			66633
180.021	4333408	4496470	4431461	4.42045e+06	0.717751	-0.331633			3665994	3735011	3677512	3692839	0.775914	-0.253714			2757006	2789086	2785584	2.77723e+06	0.809319	-0.211562			1826403	1826904	1827944	1.82708e+06	0.842719	-0.171122			906948	909969	913473	910130	0.872411	-0.136495			526629	526412	529985	527675	0.895474	-0.110402			65535
240.037	4044758	4194766	4138699	4.12607e+06	0.669953	-0.400547			3443889	3530791	3464519	3479733	0.731137	-0.313154			2636146	2672452	2660490	2.65636e+06	0.774098	-0.256057			1758374	1764843	1757517	1.76024e+06	0.811891	-0.20839			881409	885634	886527	884523	0.847865	-0.165033			512779	514159	517986	514975	0.873921	-0.134765			64838
300.04	3787909	3926254	3876236	3.86347e+06	0.627314	-0.466309			3222595	3334539	3252431	3269855	0.687039	-0.375364			2512733	2558438	2542292	2537821	0.739554	-0.301709			1691347	1697916	1684765	1.69134e+06	0.78011	-0.24832			850951	859000	859160	856370	0.820879	-0.197379			498382	501539	503606	501176	0.850504	-0.161926			63095
360.05	3563499	3687727	3630752	3627326	0.588971	-0.529378			3009003	3144510	3053319	3068944	0.644825	-0.438776			2391725	2445446	2419667	2418946	0.704912	-0.349683			1619737	1633217	1609360	1.62077e+06	0.74756	-0.29094			822323	832908	831717	828983	0.794626	-0.229883			483008	486934	487432	485791	0.824397	-0.193104			62199
420.052	3353153	3466111	3400037	3.40643e+06	0.553105	-0.592208			2802969	2954030	2861901	2.87297e+06	0.603648	-0.504764			2269834	2334970	2298707	2.30117e+06	0.67059	-0.399597			1535422	1561265	1532876	1.54319e+06	0.711776	-0.339992			790919	804526	798693	798046	0.764972	-0.267916			463890	471618	468291	467933	0.794091	-0.230558			60281
480.055	3156358	3259817	3180506	3.19889e+06	0.519407	-0.655068			2607047	2771567	2678603	2685739	0.564309	-0.572154			2152009	2220260	2179103	2.18379e+06	0.636385	-0.451952			1460981	1489458	1456834	1469091	0.6776	-0.389199			757035	773293	766669	765666	0.733934	-0.309337			447154	454318	450438	450637	0.764738	-0.268221			58912
540.063	2966272	3053230	2969910	2.99647e+06	0.486539	-0.720438			2414868	2595007	2494643	2501506	0.525599	-0.643216			2023460	2105252	2055056	2061256	0.600676	-0.509699			1381854	1419691	1377887	1393144	0.64257	-0.44228			724705	742210	733299	733405	0.70301	-0.352385			427574	437670	432079	432441	0.73386	-0.309437			57476
600.077	2783223	2858351	2771848	2804474	0.455364	-0.786657			2235532	2424671	2322647	2.32762e+06	0.489063	-0.715265			1906551	1991115	1937552	1.94507e+06	0.566819	-0.567715			1303296	1347542	1300612	1317150	0.607519	-0.498372			691751	712487	698568	700935	0.671886	-0.397667			406952	419643	414604	413733	0.702112	-0.353662			55157
660.084	2610958	2674077	2577658	2.6209e+06	0.425557	-0.854357			2074317	2255317	2159667	2.1631e+06	0.454496	-0.788567			1786740	1876500	1823855	1.82903e+06	0.533003	-0.629228			1227306	1275506	1229113	1243975	0.573768	-0.555531			656252	678959	665256	666822	0.639187	-0.447559			388762	401360	394990	395037	0.670385	-0.399903			52859
720.092	2443084	2495245	2392020	2.44345e+06	0.396745	-0.924463			1910652	2100245	2001559	2004152	0.421099	-0.864888			1675789	1764868	1711158	1.71727e+06	0.500435	-0.692278			1158260	1207210	1154540	1.17334e+06	0.541187	-0.613991			623083	650510	633714	635769	0.60942	-0.495247			370471	384703	376694	377289	0.640267	-0.44587			51522
780.109	2285874	2326011	2225842	2.27924e+06	0.370082	-0.99403			1762367	1950160	1859141	1.85722e+06	0.390227	-0.941027			1570970	1658220	1601145	1.61011e+06	0.469207	-0.756711			1088512	1136903	1088281	1.10457e+06	0.509467	-0.674391			593125	617867	600706	603899	0.578871	-0.546675			350776	366753	358495	358675	0.608677	-0.496467			49472
840.12	2133514	2163889	2066540	2.12131e+06	0.344439	-1.06584			1625164	1805333	1720710	1717069	0.360779	-1.01949			1463136	1552660	1495551	1.50378e+06	0.438221	-0.825031			1022701	1071365	1016368	1.03681e+06	0.478216	-0.737693			560882	585890	566389	571054	0.547387	-0.602599			333939	348038	339790	340589	0.577986	-0.548206			47274
900.132	1991863	2020328	1916614	1.97627e+06	0.320888	-1.13666			1497700	1678237	1598087	1.59134e+06	0.334362	-1.09553			1364978	1453449	1398141	1.40552e+06	0.409587	-0.892605			954711	1008021	955397	972710	0.44865	-0.801512			529401	556138	539003	541514	0.519072	-0.655713			316811	331696	322845	323784	0.549467	-0.598806			45242
960.149	1865729	1886036	1785008	1845591	0.29967	-1.20507			1385108	1563577	1488099	1478928	0.310742	-1.16879			1277176	1367373	1310028	1.31819e+06	0.384138	-0.956753			901525	949413	900156	917031	0.422969	-0.860456			504108	529692	510940	514913	0.493573	-0.706084			299418	316832	307243	307831	0.522395	-0.649332			44172
1020.16	1740379	1752315	1654386	1.71569e+06	0.278578	-1.27806			1278608	1448489	1376527	1.36787e+06	0.287408	-1.24685			1194700	1277961	1221303	1.23132e+06	0.358823	-1.02493			846666	893376	840884	860309	0.396806	-0.924307			478075	500291	481746	486704	0.466533	-0.762426			283728	300779	291492	292000	0.495529	-0.70213			42659
1080.17	1631582	1634354	1538303	1601413	0.260023	-1.34699			1177026	1346730	1281700	1.26849e+06	0.266525	-1.32229			1113175	1195184	1145147	1.15117e+06	0.335465	-1.09224			793419	843198	791401	809339	0.373297	-0.98538			449650	476951	456303	460968	0.441864	-0.816754			268785	286639	277057	277494	0.470912	-0.753085			40469
1140.19	1520098	1526444	1429634	1.49206e+06	0.242267	-1.41772			1090001	1254985	1189393	1.17813e+06	0.24754	-1.39618			1044644	1122737	1074953	1080778	0.314953	-1.15533			747253	793090	742052	760798	0.350909	-1.04723			427986	450812	433010	437269	0.419147	-0.869533			256043	272172	263299	263838	0.447738	-0.803548			39651
[truncated: 7 more columns]

## Sheet: S4 GLuc
Table S4. GLuc--substrate concentration and enzyme concentration---Data corresponds to those presented in Figure 1B and 2B
Substrate concentration	28 μM								56 μM								139 μM
time after reaction (s)	RLU			average	Normalization	LN()	T1/2(s)	T1/2(min)	RLU			average	Normalization	LN()	T1/2(s)	T1/2(min)	RLU			average	Normalization	LN()	T1/2(s)	T1/2(min)
0	308984	318989	324313	317429	1	0	2265.19	37.7531	1088028	1185999	1146473	1.14017e+06	1	0	1883.55	31.3925	5181716	5450810	5453468	5361998	1	0	985.985	16.4331
30.01	304570	315451	320158	313393	0.987286	-0.0127951			1071997	1172462	1130794	1.12508e+06	0.986772	-0.0133165			5056747	5331238	5317967	5.23532e+06	0.976374	-0.0239092
60.015	302254	310956	315840	309683	0.9756	-0.0247029			1058964	1155873	1114270	1.1097e+06	0.973281	-0.0270826			4950778	5213836	5200597	5121737	0.955192	-0.045843
90.064	300316	308181	314522	307673	0.969267	-0.0312156			1044119	1145469	1101709	1097099	0.962227	-0.038505			4842334	5097274	5073657	5.00442e+06	0.933313	-0.0690148
120.082	296235	305598	310230	304021	0.957762	-0.0431563			1034709	1132181	1089636	1.08551e+06	0.952061	-0.0491258			4739532	4980215	4950092	4.88995e+06	0.911963	-0.0921553
150.099	293460	302446	307271	301059	0.94843	-0.0529469			1024587	1117224	1077121	1.07298e+06	0.941071	-0.0607371			4636881	4866781	4832022	4.77856e+06	0.89119	-0.115197
180.111	291882	299572	304039	298498	0.940361	-0.061491			1013179	1105588	1065258	1.06134e+06	0.930865	-0.0716406			4537973	4763504	4719932	4673803	0.871653	-0.137364
210.131	287889	298097	302477	296154	0.932979	-0.0693724			999523	1094773	1053554	1.04928e+06	0.920289	-0.0830671			4448679	4660431	4614094	4.5744e+06	0.853115	-0.158861
240.156	284965	295718	297715	292799	0.92241	-0.0807656			987994	1081722	1041381	1.03703e+06	0.909545	-0.0948113			4349196	4553400	4508334	4470310	0.833702	-0.181879
270.178	282319	292164	296587	290357	0.914715	-0.0891431			978888	1071480	1029059	1.02648e+06	0.900286	-0.105043			4262592	4456761	4409356	4.37624e+06	0.816158	-0.203148
300.194	280460	290923	293397	288260	0.90811	-0.0963903			970766	1060909	1017947	1.01654e+06	0.891572	-0.114769			4177914	4369559	4311678	4.28638e+06	0.7994	-0.223893
330.223	279044	286919	290144	285369	0.899002	-0.10647			958891	1050665	1006656	1005404	0.881804	-0.125785			4095298	4272810	4213711	4.19394e+06	0.78216	-0.245696
360.241	275787	287727	287741	283752	0.893907	-0.112154			949420	1038762	995870	994684	0.872402	-0.136505			4015436	4183949	4132235	4110540	0.766606	-0.265782
390.257	273385	282732	284423	280180	0.882655	-0.124821			942301	1027016	984864	984727	0.863669	-0.146565			3939054	4103820	4044397	4.02909e+06	0.751416	-0.285796
420.273	271867	282278	283093	279079	0.879188	-0.128757			929771	1019471	973763	974335	0.854555	-0.157175			3863687	4012156	3967992	3947945	0.736282	-0.306141
450.291	269681	277918	280952	276184	0.870065	-0.139187			917189	1004477	960612	960759	0.842648	-0.171206			3786791	3932211	3877398	3.86547e+06	0.7209	-0.327254
480.318	265991	275862	278330	273394	0.861278	-0.149338			910703	996782	953363	953616	0.836383	-0.178669			3720942	3861271	3801970	3.79473e+06	0.707708	-0.345724
510.326	264064	273553	276739	271452	0.855159	-0.156468			902706	985838	942600	943715	0.827699	-0.189106			3652335	3786736	3728747	3722606	0.694257	-0.364913
540.343	260850	271148	273054	268351	0.845389	-0.167959			892353	976779	933549	934227	0.819378	-0.19921			3582680	3709912	3656463	3649685	0.680658	-0.384696
570.366	259278	269481	271887	266882	0.840762	-0.173447			882634	966107	922141	923627	0.810081	-0.210621			3526884	3638112	3589259	3.58475e+06	0.668548	-0.402647
600.388	257781	265800	269752	264444	0.833083	-0.182622			874691	956688	912964	914781	0.802322	-0.220245			3465457	3572927	3514102	3.5175e+06	0.656005	-0.421587
630.406	254540	265009	267055	262201	0.826017	-0.19114			866856	947188	906227	906757	0.795285	-0.229055			3403364	3507622	3454630	3.45521e+06	0.644388	-0.439455
660.424	252744	262611	264165	259840	0.818578	-0.200187			857179	937500	893885	896188	0.786015	-0.24078			3343011	3439197	3393423	3391877	0.632577	-0.457953
690.433	250776	259891	262452	257706	0.811856	-0.208432			846902	930918	886353	888058	0.778884	-0.249893			3281397	3379909	3332202	3.33117e+06	0.621255	-0.476013
720.449	248523	258206	260150	255626	0.805303	-0.216536			838874	921025	875401	878433	0.770443	-0.26079			3231218	3319141	3263822	3.27139e+06	0.610107	-0.494121
750.457	246922	256550	259220	254231	0.800906	-0.222011			830662	908222	867925	868936	0.762113	-0.27166			3178826	3259385	3211353	3.21652e+06	0.599874	-0.511036
780.469	244198	253222	255440	250953	0.790582	-0.234986			823735	899367	859897	861000	0.755152	-0.280836			3130654	3203815	3156416	3.16363e+06	0.590009	-0.527617
enzyme concentration
time (s)	1			average	Normalization	LN()	T1/2(s)	T1/2(min)	0.8			average	Normalization	LN()	T1/2(s)	T1/2(min)	0.6			average	Normalization	LN()	T1/2(s)	T1/2(min)	0.4			average	Normalization	LN()	T1/2(s)	T1/2(min)	0.2			average	Normalization	LN()	T1/2(s)	T1/2(min)	0.1			average	Normalization	LN()	T1/2(s)	T1/2(min)	0.01
0	2973653	2805009	2790437	2.85637e+06	1	0	363.857	6.06428	2794795	2895099	2752415	2814103	1	0	418.062	6.9677	2828911	2900437	2805524	2.84496e+06	1	0	588.41	9.80684	2013633	2065754	2016296	2.03189e+06	1	0	765.063	12.7511	1183919	1201151	1195688	1193586	1	0	1163	19.3833	658716	714374	668510	680533	1	0	1666.22	27.7703	83890
60	2678450	2503040	2483219	2554903	0.894459	-0.111536			2519798	2612229	2486742	2.53959e+06	0.902451	-0.102641			2614038	2688263	2599692	2.634e+06	0.925848	-0.0770454			1897818	1947835	1901319	1.91566e+06	0.942794	-0.0589077			1142333	1162243	1149928	1.1515e+06	0.964741	-0.0358956			638754	701278	650121	663384	0.974801	-0.0255223			82413
120	2415408	2231702	2214458	2.28719e+06	0.800734	-0.222227			2273567	2361499	2236796	2.29062e+06	0.813979	-0.205821			2427961	2493607	2408961	2.44351e+06	0.858891	-0.152113			1790446	1841740	1793657	1.80861e+06	0.890112	-0.116408			1102095	1119759	1108122	1109992	0.929964	-0.0726094			619946	688869	631884	646900	0.950577	-0.0506856			80716
180	2177238	1993912	1974509	2048553	0.717188	-0.332417			2059414	2141298	2020282	2.07366e+06	0.736883	-0.305326			2257205	2321602	2238533	2.27245e+06	0.798763	-0.224691			1692671	1743694	1697732	1.71137e+06	0.842251	-0.171677			1062236	1081958	1071122	1071772	0.897943	-0.107649			605149	675683	614420	631751	0.928317	-0.074382			78910
240	1959069	1781390	1756746	1.8324e+06	0.641515	-0.443923			1862499	1936938	1832262	1877233	0.66708	-0.404845			2100587	2164912	2086904	2.11747e+06	0.744288	-0.295327			1595038	1651151	1602895	1.61636e+06	0.795495	-0.228791			1024726	1041010	1029763	1031833	0.864481	-0.145625			588709	660441	599713	616288	0.905595	-0.099163			78049
300	1767811	1595363	1571988	1645054	0.575925	-0.551777			1687140	1757990	1658974	1701368	0.604586	-0.503211			1956910	2017430	1939446	1971262	0.692897	-0.366874			1511947	1564449	1516422	1.53094e+06	0.753454	-0.283087			987877	1005358	991769	995001	0.833623	-0.181973			573188	648190	583295	601558	0.88395	-0.123354			75826
360	1588143	1423434	1403337	1471638	0.515213	-0.663174			1528387	1596621	1507420	1.54414e+06	0.548716	-0.600175			1823830	1883375	1807050	1838085	0.646085	-0.436824			1429587	1481121	1433801	1.44817e+06	0.712719	-0.338668			952044	972132	954949	959708	0.804055	-0.218088			558985	633052	566007	586015	0.861111	-0.149532			74540
420	1429010	1272305	1251502	1.31761e+06	0.461287	-0.773734			1390181	1449383	1364008	1.40119e+06	0.497917	-0.697321			1702668	1760405	1685030	1.71603e+06	0.603185	-0.505532			1355879	1407891	1359983	1.37458e+06	0.676504	-0.390817			916326	938614	920657	925199	0.775142	-0.254709			544297	621790	552078	572722	0.841578	-0.172477			73612
480	1276762	1136313	1120163	1177746	0.412323	-0.885948			1262030	1316169	1240471	1272890	0.452325	-0.793354			1589265	1647061	1575011	1603779	0.563727	-0.573185			1285175	1332149	1289403	1.30224e+06	0.640901	-0.444881			882976	905002	889452	892477	0.747727	-0.290717			528332	604630	538547	557170	0.818725	-0.200007			72335
540	1144731	1016139	994670	1.05185e+06	0.368246	-0.999003			1148496	1196941	1124537	1156658	0.411022	-0.889109			1486604	1537420	1468289	1.49744e+06	0.526348	-0.641793			1218938	1265499	1220571	1.235e+06	0.607809	-0.497895			855736	874317	856618	862224	0.722381	-0.325203			516050	589595	523769	543138	0.798106	-0.225513			71065
600	1026546	907068	885840	939818	0.329026	-1.11162			1041683	1087060	1021213	1.04999e+06	0.373115	-0.985867			1390370	1433674	1372312	1.39879e+06	0.491672	-0.709944			1157976	1199050	1154842	1.17062e+06	0.576124	-0.551433			823492	843723	827765	831660	0.696774	-0.361294			503597	576876	509975	530149	0.77902	-0.249718			70049
660	917303	807101	788195	837533	0.293216	-1.22684			945893	987212	925678	952928	0.338626	-1.08286			1295430	1343601	1280656	1.30656e+06	0.459256	-0.778149			1098211	1138793	1099448	1.11215e+06	0.547347	-0.602673			795379	816496	796819	802898	0.672677	-0.39649			489776	563881	497827	517161	0.759935	-0.274522			68712
720	818961	717493	699471	745308	0.260929	-1.34351			856149	896497	839135	863927	0.306999	-1.18091			1208511	1256038	1194481	1.21968e+06	0.428715	-0.846962			1041561	1082866	1043019	1.05582e+06	0.519621	-0.654655			770308	787034	770994	776112	0.650236	-0.430421			477929	548218	485837	503995	0.740588	-0.300311			67205
780	729575	635684	616711	660657	0.231293	-1.46407			776041	812925	758182	782383	0.278022	-1.28005			1130310	1171555	1113872	1138579	0.40021	-0.915767			986538	1028322	990585	1001815	0.493045	-0.707155			740568	759553	744526	748216	0.626864	-0.467026			466376	536640	472920	491979	0.722931	-0.324441			65984
840	648346	561044	546098	585163	0.204863	-1.58542			701407	734590	683552	706516	0.251063	-1.38205			1053372	1095113	1037378	1.06195e+06	0.373276	-0.985437			936981	976469	939004	950818	0.467947	-0.759401			715382	735172	720908	723821	0.606425	-0.500174			454769	522211	462175	479718	0.704915	-0.349678			65380
900	576338	496280	479946	517521	0.181182	-1.70825			632834	663261	616965	637687	0.226604	-1.48455			982950	1019926	968092	990323	0.348098	-1.05527			890219	928130	888366	902238	0.444038	-0.811845			691909	709986	694589	698828	0.585486	-0.535313			443611	510422	450382	468138	0.687899	-0.374113			63946
960	510443	435562	420802	455602	0.159504	-1.83569			569796	598749	555425	574657	0.204206	-1.58863			916678	950405	902024	923036	0.324446	-1.12564			840289	881057	843645	854997	0.420788	-0.865626			667316	686663	670787	674922	0.565457	-0.57012			431776	496992	438874	455881	0.669887	-0.400646			62976
1020	449057	380715	368473	399415	0.139833	-1.9673			513501	539650	497898	517016	0.183723	-1.69432			853027	888225	839097	860116	0.30233	-1.19624			799589	834242	802365	812065	0.399659	-0.917143			644200	663310	647816	651775	0.546065	-0.605018			421658	485359	429005	445341	0.654399	-0.424037			62054
1080	395569	332435	319526	349177	0.122245	-2.10173			459901	483055	448138	463698	0.164776	-1.80317			793320	827155	780286	800254	0.281288	-1.26837			758441	790959	760210	769870	0.378893	-0.970502			622491	640303	626416	629737	0.527601	-0.639416			411029	473769	417979	434259	0.638116	-0.449236			60924
1140	347124	288548	276718	304130	0.106474	-2.23985			412163	432386	398649	414399	0.147258	-1.91557			740852	770449	727784	746362	0.262345	-1.33809			721503	750968	721148	731206	0.359864	-1.02203			602494	620027	604882	609134	0.51034	-0.672679			401280	462053	409046	424126	0.623226	-0.472845			59596
[truncated: 7 more columns]

## Sheet: S5 iLuc
Table S5. iLuc--substrate concentration and enzyme concentration----Data corresponds to those presented in Figure 1C and 2C
Substrate concentration	14 μM								69 μM								139 μM
time after reaction (s)	RLU			average	Normalization	LN()	T1/2(s)	T1/2(min)	RLU			average	Normalization	LN()	T1/2(s)	T1/2(min)	RLU			average	Normalization	LN()	T1/2(s)	T1/2(min)
0	353661	355619	356317	355199	1	0	1248.91	20.8152	1442727	1476640	1479665	1466344	1	0	1490.64	24.844	2071961	2242028	2102367	2.13879e+06	1	0	1530.13	25.5021
30.032	344122	347158	349318	346866	0.97654	-0.0237397			1409798	1445087	1449496	1.43479e+06	0.978484	-0.0217512			2041358	2200513	2070025	2.10397e+06	0.98372	-0.0164142
60.054	338349	341210	342567	340709	0.959205	-0.0416504			1384874	1419146	1424251	1.40942e+06	0.961182	-0.0395914			2005540	2163423	2040030	2.06966e+06	0.967682	-0.0328516
90.069	331830	334413	337294	334512	0.94176	-0.0600044			1362106	1395901	1400673	1.38623e+06	0.945363	-0.0561868			1976777	2127826	2010602	2.0384e+06	0.953065	-0.0480721
120.096	326665	327831	331025	328507	0.924853	-0.07812			1341042	1374161	1379928	1.36504e+06	0.930916	-0.0715858			1951618	2097183	1982711	2010504	0.940021	-0.0618526
150.115	320263	322428	323991	322227	0.907174	-0.0974209			1322770	1352159	1359473	1.3448e+06	0.917111	-0.0865264			1927583	2067583	1958665	1.98461e+06	0.927915	-0.0748155
180.124	315763	316677	320305	317582	0.894095	-0.111943			1303068	1332748	1342126	1.32598e+06	0.904277	-0.10062			1897684	2045688	1932054	1.95848e+06	0.915695	-0.0880718
210.149	310146	312778	315330	312751	0.880496	-0.12727			1287343	1315938	1324232	1309171	0.892813	-0.113378			1873764	2015311	1906852	1.93198e+06	0.903305	-0.101695
240.179	304870	306933	309104	306969	0.864217	-0.145931			1271036	1296413	1306727	1291392	0.880688	-0.127052			1851221	1983100	1880174	1.90483e+06	0.890614	-0.115844
270.193	299949	301437	304316	301901	0.849948	-0.16258			1252043	1278779	1286873	1272565	0.867849	-0.141738			1826868	1957676	1854683	1.87974e+06	0.878883	-0.129103
300.211	295080	297943	300850	297958	0.838847	-0.175727			1239583	1263306	1273230	1.25871e+06	0.858398	-0.152688			1802494	1932291	1834109	1856298	0.867922	-0.141654
330.232	291298	293165	295023	293162	0.825346	-0.191953			1221029	1247734	1256754	1241839	0.846895	-0.166179			1783153	1909163	1807097	1.83314e+06	0.857093	-0.154209
360.251	287404	289154	291074	289211	0.814222	-0.205523			1205296	1232908	1239704	1.22597e+06	0.836072	-0.17904			1753326	1883640	1788767	1.80858e+06	0.84561	-0.167697
390.267	281479	284396	286451	284109	0.799858	-0.223321			1190711	1214827	1224790	1.21011e+06	0.825256	-0.192062			1730751	1868764	1759358	1786291	0.835189	-0.180097
420.293	279192	281534	282014	280913	0.790862	-0.234632			1176707	1200165	1208122	1194998	0.814951	-0.204628			1713664	1844461	1739013	1.76571e+06	0.825568	-0.191684
450.313	274153	277687	277713	276518	0.778487	-0.250403			1161960	1184196	1194355	1.18017e+06	0.804839	-0.217113			1688514	1818942	1715756	1.74107e+06	0.814046	-0.205738
480.33	269465	272290	272275	271343	0.763919	-0.269293			1142749	1168416	1178414	1163193	0.793261	-0.231603			1663854	1795700	1692634	1717396	0.802977	-0.219429
510.357	264809	269186	268995	267663	0.753559	-0.282948			1129756	1154525	1162549	1.14894e+06	0.783543	-0.24393			1644377	1770979	1670366	1.69524e+06	0.792618	-0.232413
540.374	262148	264330	264343	263607	0.742139	-0.298219			1117390	1137758	1148915	1.13469e+06	0.773821	-0.256415			1623641	1749425	1647906	1.67366e+06	0.782527	-0.245227
570.391	257735	260373	260211	259440	0.730407	-0.314154			1104285	1122578	1132185	1.11968e+06	0.763588	-0.269727			1600138	1727091	1625968	1.65107e+06	0.771964	-0.258817
600.412	253125	255312	255761	254733	0.717155	-0.332464			1087508	1109153	1116506	1104389	0.753158	-0.28348			1579205	1701544	1603150	1.62797e+06	0.761164	-0.272906
630.441	248747	251139	251700	250529	0.705319	-0.349105			1074063	1095028	1103871	1.09099e+06	0.744019	-0.295689			1558657	1678884	1582296	1.60661e+06	0.75118	-0.28611
660.469	245474	248506	248023	247334	0.696326	-0.361937			1060246	1082622	1090510	1.07779e+06	0.73502	-0.307857			1539219	1657587	1560575	1.58579e+06	0.741446	-0.299153
690.494	241651	243805	243373	242943	0.683963	-0.379851			1047078	1066942	1073979	1.06267e+06	0.724705	-0.321991			1517301	1635699	1539107	1.56404e+06	0.731273	-0.312969
720	237459	240326	238418	238734	0.672114	-0.397327			1033279	1051339	1059165	1.04793e+06	0.714653	-0.335958			1497010	1612103	1518086	1.5424e+06	0.721157	-0.326899
750	232648	236653	236403	235235	0.662262	-0.412095			1019272	1039302	1045341	1.03464e+06	0.70559	-0.34872			1478351	1592557	1495923	1522277	0.711748	-0.340031
780	228745	232630	231925	231100	0.650621	-0.429828			1004131	1025618	1032418	1.02072e+06	0.6961	-0.362262			1456769	1569675	1478973	1.50181e+06	0.702177	-0.35357
810	227421	229007	228712	228380	0.642964	-0.441667			989845	1012354	1018765	1006988	0.686734	-0.375809			1438302	1554869	1457809	1483660	0.693693	-0.365726
840	221883	225514	223273	223557	0.629384	-0.463013			979676	998523	1004593	994264	0.678056	-0.388525			1419843	1530885	1438323	1463017	0.684041	-0.379737
870	218563	220387	220865	219938	0.619198	-0.479331			966256	986627	990967	981283	0.669204	-0.401666			1401121	1508028	1418068	1.44241e+06	0.674404	-0.393926
900	214116	217593	217086	216265	0.608856	-0.496174			953025	974856	978647	968843	0.66072	-0.414425			1383991	1490819	1399652	1.42482e+06	0.666182	-0.406192
930	210766	214558	212491	212605	0.598552	-0.513242			941220	961904	964612	955912	0.651902	-0.427862			1365470	1471757	1380840	1.40602e+06	0.657393	-0.419473
960	208251	210593	210097	209647	0.590224	-0.527253			924849	946051	952088	940996	0.641729	-0.443589			1344082	1452741	1362571	1.38646e+06	0.648249	-0.433481
990	202670	206697	204925	204764	0.576477	-0.55082			912546	934098	939978	928874	0.633463	-0.456554			1328060	1430955	1343141	1.36739e+06	0.639328	-0.447338
1020	200593	203350	202888	202277	0.569475	-0.56304			903578	924334	926293	918068	0.626093	-0.468256			1309963	1412219	1327010	1.34973e+06	0.631073	-0.460333
1050	197111	199367	198340	198273	0.558202	-0.583035			887795	910884	914770	904483	0.616829	-0.483164			1293360	1395438	1308829	1.33254e+06	0.623037	-0.473149
1080	193935	196253	195088	195092	0.549247	-0.599207			877395	896348	898721	890821	0.607512	-0.498384			1274115	1374226	1292023	1.31345e+06	0.614112	-0.487577
1110	189390	193438	191845	191558	0.539297	-0.617489			866533	884432	889377	880114	0.60021	-0.510476			1258279	1353723	1272709	1.2949e+06	0.605439	-0.501802
1140	187054	189202	187984	188080	0.529506	-0.635811			850761	873088	877946	867265	0.591447	-0.525183			1241025	1340589	1255441	1.27902e+06	0.598012	-0.514145
1170	183153	186409	185023	184862	0.520445	-0.65307			843553	860837	866107	856832	0.584332	-0.537285			1223577	1323418	1243960	1.26365e+06	0.590827	-0.526232
1200	179099	183760	181418	181426	0.510772	-0.671832			829813	849675	853151	844213	0.575726	-0.552123			1209161	1304492	1227855	1.24717e+06	0.58312	-0.539362
enzyme concentration
time (s)	1			average	Normalization	LN()	T1/2(s)	T1/2(min)	0.8			average	Normalization	LN()	T1/2(s)	T1/2(min)	0.6			average	Normalization	LN()	T1/2(s)	T1/2(min)	0.4			average	Normalization	LN()	T1/2(s)	T1/2(min)	0.2			average	Normalization	LN()	T1/2(s)	T1/2(min)	0.1			average	Normalization	LN()	T1/2(s)	T1/2(min)	0.01
0	4146357	4353868	4358014	4.28608e+06	1	0	226.889	3.78149	4428581	4520834	4268743	4.40605e+06	1	0	290.994	4.8499	4250802	4309028	4158111	4.23931e+06	1	0	406.777	6.77961	3413206	3592570	3409601	3.47179e+06	1	0	616.131	10.2688	2334372	2382890	2407421	2.37489e+06	1	0	1100.23	18.3372	1429299	1493898	1458390	1460529	1	0	1589.79	26.4965	235940
60.022	3573381	3730423	3752175	3.68533e+06	0.859836	-0.151013			3964043	4037883	3851945	3.95129e+06	0.896787	-0.108937			3908924	3973223	3866815	3.91632e+06	0.92381	-0.0792488			3209292	3407933	3237219	3.28481e+06	0.946144	-0.0553608			2251657	2318961	2346856	2.30582e+06	0.970917	-0.0295146			1385678	1463042	1431135	1.42662e+06	0.976782	-0.0234919			231804
120.045	3100757	3227559	3243834	3.19072e+06	0.744437	-0.295127			3564979	3629070	3466318	3.55346e+06	0.806494	-0.215059			3629010	3666276	3577419	3624235	0.854911	-0.156758			3047127	3226838	3066880	3113615	0.896832	-0.108887			2197075	2256139	2285714	2.24631e+06	0.945857	-0.0556644			1362841	1435755	1405390	1.40133e+06	0.959467	-0.0413779			229609
180.061	2680968	2789010	2807873	2.75928e+06	0.643778	-0.440401			3202203	3253588	3100382	3185391	0.722958	-0.324404			3345656	3379104	3290291	3.33835e+06	0.787474	-0.238925			2888138	3048045	2908376	2.94819e+06	0.849183	-0.163481			2138931	2191408	2216204	2182181	0.918854	-0.0846281			1336651	1408068	1376852	1373857	0.940657	-0.0611766			227218
240.078	2324238	2410217	2423367	2.38594e+06	0.556672	-0.585779			2856565	2898445	2754152	2.83639e+06	0.643748	-0.440448			3069895	3101204	3014662	3.06192e+06	0.722268	-0.325359			2728309	2880893	2738750	2.78265e+06	0.801503	-0.221267			2075740	2122669	2143407	2.11394e+06	0.890119	-0.1164			1312886	1378165	1343998	1.34502e+06	0.92091	-0.0823925			224733
300.106	2002189	2071407	2078628	2.05074e+06	0.478466	-0.737171			2531046	2571611	2425078	2509245	0.5695	-0.562997			2809209	2834327	2745465	2.79633e+06	0.659619	-0.416092			2559341	2713111	2566597	2.61302e+06	0.752642	-0.284166			2003310	2053680	2067942	2041644	0.859678	-0.151198			1279103	1345343	1310767	1.31174e+06	0.898125	-0.107446			221330
360.111	1711953	1770872	1772606	1.75181e+06	0.408721	-0.894723			2223928	2267008	2128679	2.20654e+06	0.500797	-0.691554			2552770	2579405	2488383	2540186	0.599197	-0.512164			2397517	2540092	2403843	2.44715e+06	0.704867	-0.349747			1929361	1973281	1988477	1.96371e+06	0.826861	-0.190119			1248116	1310703	1277541	1.27879e+06	0.875564	-0.132887			218592
420.142	1459246	1502095	1501506	1.48762e+06	0.347081	-1.0582			1952342	1990480	1851738	1931520	0.438379	-0.824672			2317291	2340729	2247727	2.30192e+06	0.542993	-0.61066			2244223	2383635	2240946	2.2896e+06	0.659487	-0.416293			1859695	1900777	1914132	1.89153e+06	0.796471	-0.227564			1214767	1276325	1242342	1244478	0.852073	-0.160083			214576
480.156	1238102	1273144	1263980	1.25841e+06	0.293604	-1.22552			1699407	1732514	1604715	1.67888e+06	0.381039	-0.964853			2099325	2117113	2022925	2.07979e+06	0.490595	-0.712136			2096329	2225021	2082543	2134631	0.61485	-0.486377			1783972	1828822	1837846	1816880	0.765036	-0.267832			1181084	1241791	1206545	1.20981e+06	0.828335	-0.188338			210938
540.172	1039301	1065251	1052876	1052476	0.245557	-1.40423			1474652	1505057	1386231	1.45531e+06	0.330299	-1.10776			1886416	1908996	1812651	1.86935e+06	0.440957	-0.818808			1954858	2074170	1939656	1.98956e+06	0.573065	-0.556757			1709864	1756006	1761207	1742359	0.733657	-0.309713			1148493	1208725	1172340	1.17652e+06	0.805543	-0.216238			208176
600.2	867602	886740	873552	875965	0.204374	-1.5878			1271188	1301253	1192752	1.25506e+06	0.28485	-1.25579			1694563	1715910	1623411	1.67796e+06	0.39581	-0.926822			1817138	1935392	1803749	1852093	0.533469	-0.628355			1643139	1686123	1691703	1673655	0.704728	-0.349943			1114449	1176829	1141079	1144119	0.783359	-0.244164			204590
660.222	715888	732105	715207	721067	0.168235	-1.7824			1086464	1114064	1015933	1.07215e+06	0.243337	-1.41331			1516800	1536010	1448163	1.50032e+06	0.353907	-1.03872			1689835	1796656	1671033	1.71917e+06	0.495184	-0.702827			1569540	1615825	1619930	1601765	0.674457	-0.393847			1081783	1141093	1105642	1109506	0.75966	-0.274884			200903
720.235	586379	596125	582380	588295	0.137257	-1.9859			927875	952538	862663	914359	0.207523	-1.57251			1354674	1368163	1288409	1337082	0.315401	-1.15391			1568315	1667875	1548161	1.59478e+06	0.459355	-0.777933			1504436	1547615	1548362	1533471	0.645701	-0.437419			1050241	1110267	1074039	1.07818e+06	0.738214	-0.303522			197387
780.251	474876	482315	466044	474412	0.110687	-2.20105			782836	804655	725342	770944	0.174974	-1.74312			1203294	1217631	1136560	1.18583e+06	0.279722	-1.27396			1452790	1542437	1429530	1474919	0.424829	-0.856068			1438024	1479018	1478785	1.46528e+06	0.616986	-0.48291			1019903	1076375	1040507	1045595	0.715902	-0.334213			193132
840.264	378996	384413	367328	376912	0.0879387	-2.43112			656683	678039	605242	646655	0.146765	-1.91892			1066881	1081155	1006402	1.05148e+06	0.248031	-1.3942			1346014	1434263	1323981	1368086	0.394058	-0.931258			1379274	1417512	1417703	1.40483e+06	0.591534	-0.525037			988504	1044883	1011512	1.01497e+06	0.694931	-0.363943			189911
900.282	299369	303038	285284	295897	0.0690367	-2.67312			547502	563345	500444	537097	0.1219	-2.10456			941909	956338	883306	927184	0.218711	-1.52			1241506	1325588	1219431	1262175	0.363551	-1.01183			1318164	1356532	1357476	1.34406e+06	0.565944	-0.56926			958316	1014643	979411	984123	0.673813	-0.394803			186558
960.303	231321	232745	219072	227713	0.0531284	-2.93504			451505	466898	407946	442116	0.100343	-2.29916			826940	838115	770779	811945	0.191527	-1.65272			1145558	1223628	1125391	1164859	0.335521	-1.09207			1258392	1297318	1295635	1.28378e+06	0.540564	-0.615143			926881	983160	951186	953742	0.653012	-0.42616			182513
1020.32	176564	176852	164985	172800	0.0403166	-3.21099			368625	381042	330713	360127	0.0817345	-2.50428			726131	737405	671335	711624	0.167863	-1.78461			1057489	1130320	1033140	1.07365e+06	0.309249	-1.17361			1204803	1240652	1238164	1227873	0.517022	-0.65967			901244	956998	921705	926649	0.634461	-0.454979			179945
1080.35	131797	131756	121096	128216	0.0299146	-3.50941			297285	307289	263794	289456	0.0656951	-2.72273			633329	639858	583045	618744	0.145954	-1.92447			972671	1043741	948309	988240	0.284648	-1.2565			1151351	1186083	1185352	1174262	0.494448	-0.704313			873451	926899	893867	898072	0.614895	-0.486303			176321
1140.37	96411	96082	87616	93369.7	0.0217844	-3.82656			236154	244847	207291	229431	0.0520717	-2.95513			549263	555407	501604	535425	0.1263	-2.0691			896296	959344	871373	909004	0.261826	-1.34008			1099172	1133019	1129018	1120403	0.47177	-0.751265			847024	900037	867796	871619	0.596783	-0.516202			173538
1200.38	69310	68333	61337	66326.7	0.0154749	-4.16854			185194	191716	159819	178910	0.0406054	-3.20385			472779	478121	429197	460032	0.108516	-2.22086			822702	881190	796772	833555	0.240093	-1.42673			1049806	1083239	1078814	1.07062e+06	0.450807	-0.796715			821872	872420	840031	844774	0.578403	-0.547484			170262
[truncated: 7 more columns]

## Sheet: S6 NanoLuc
Table S6. NanoLuc--substrate concentration and enzyme concentration--Data corresponds to those presented in Figure 1D and 2D
Substrate concentration	28 μM								56 μM								111 μM
time after reaction (s)	RLU			average	Normalization	LN()	T1/2(s)	T1/2(min)	RLU			average	Normalization	LN()	T1/2(s)	T1/2(min)	RLU			average	Normalization	LN()	T1/2(s)	T1/2(min)
0	2188207	2201162	2210161	2.19984e+06	1	0	7788.17	129.803	3068122	3257981	3235984	3.18736e+06	1	0	7453.2	124.22	4049342	4121813	4115054	4095403	1	0	5635.34	93.9224
30.019	2185205	2194385	2214466	2.19802e+06	0.999171	-0.000829797			3061915	3254384	3240561	3185620	0.999453	-0.000546787			4050727	4126264	4169573	4.11552e+06	1.00491	0.00490039
60.044	2190387	2199151	2219426	2202988	1.00143	0.00142847			3066582	3255752	3250429	3190921	1.00112	0.00111587			4055140	4183487	4185108	4141245	1.01119	0.0111313
90.065	2190661	2201554	2223139	2205118	1.0024	0.00239488			3070813	3298282	3257434	3208843	1.00674	0.00671672			4061586	4192309	4192428	4.14877e+06	1.01303	0.0129478
120.084	2196393	2208442	2224945	2.20993e+06	1.00458	0.00457319			3072255	3305816	3256340	3.21147e+06	1.00756	0.00753516			4069370	4200722	4200027	4.15671e+06	1.01497	0.0148579
150.096	2194534	2212504	2224436	2.21049e+06	1.00484	0.00482867			3073477	3312485	3262333	3.2161e+06	1.00902	0.00897521			4064862	4207221	4204600	4.15889e+06	1.0155	0.0153841
180.114	2194166	2213024	2233159	2.21345e+06	1.00619	0.00616609			3073245	3322102	3268781	3221376	1.01067	0.0106149			4057633	4207677	4209935	4158415	1.01539	0.0152689
210.14	2193404	2205705	2229970	2209693	1.00448	0.00446745			3070044	3311905	3260472	3.21414e+06	1.0084	0.00836621			4045939	4201004	4186627	4.14452e+06	1.01199	0.0119227
240.159	2191326	2210176	2232493	2.21133e+06	1.00522	0.00520875			3068872	3313163	3284499	3222178	1.01092	0.0108638			4041432	4191899	4184214	4.13918e+06	1.01069	0.010633
270.177	2185514	2207238	2228688	2.20715e+06	1.00332	0.00331443			3063789	3307684	3276955	3.21614e+06	1.00903	0.00898899			4030088	4188720	4172567	4.13046e+06	1.00856	0.00852325
300.194	2180223	2201904	2224855	2.20233e+06	1.00113	0.00112853			3050605	3300518	3270865	3.20733e+06	1.00626	0.00624489			4015272	4170683	4157334	4.11443e+06	1.00465	0.0046351
330.209	2176076	2203169	2215785	2.19834e+06	0.999318	-0.000682099			3047972	3296346	3260951	3.20176e+06	1.00452	0.00450579			4015645	4154754	4142241	4.10421e+06	1.00215	0.00214896
360.227	2166430	2194456	2209754	2.19021e+06	0.995622	-0.00438719			3038281	3286670	3255474	3193475	1.00192	0.00191595			4000080	4134279	4123328	4.0859e+06	0.997679	-0.00232416
390.253	2161394	2186260	2204463	2184039	0.992816	-0.00721023			3023898	3277578	3243567	3181681	0.998218	-0.00178405			3974412	4124012	4103970	4.06746e+06	0.993178	-0.00684525
420.27	2156033	2182472	2201994	2.18017e+06	0.991055	-0.00898497			3013044	3268604	3233223	3.17162e+06	0.995062	-0.00495007			3958646	4100159	4085693	4048166	0.988466	-0.0116012
450.286	2150061	2175820	2186899	2.17093e+06	0.986855	-0.013232			3004235	3255546	3218036	3.15927e+06	0.991187	-0.00885199			3937541	4073940	4068990	4.02682e+06	0.983255	-0.0168872
480.308	2142647	2167983	2183256	2.16463e+06	0.983992	-0.0161373			2994839	3243209	3205017	3.14769e+06	0.987553	-0.0125254			3917574	4056885	4042591	4.00568e+06	0.978093	-0.0221509
510.319	2127638	2158098	2173464	2.15307e+06	0.978736	-0.021493			2978315	3229136	3189458	3132303	0.982726	-0.0174252			3892261	4031972	4015764	3979999	0.971821	-0.0285836
540.334	2123274	2153932	2162981	2146729	0.975855	-0.0244409			2964441	3213689	3175916	3.11802e+06	0.978243	-0.021997			3875746	4011427	3993879	3.96035e+06	0.967023	-0.0335326
570.354	2113086	2142164	2154241	2136497	0.971204	-0.0292186			2951605	3197621	3157766	3.10233e+06	0.973322	-0.0270401			3848846	3989067	3962815	3933576	0.960486	-0.0403162
600.38	2102723	2130822	2138798	2.12411e+06	0.965575	-0.0350312			2931915	3182664	3136935	3083838	0.96752	-0.0330188			3819200	3957756	3936100	3904352	0.95335	-0.0477733
630.402	2092845	2124925	2134610	2117460	0.96255	-0.0381689			2920205	3170231	3132046	3.07416e+06	0.964484	-0.0361618			3801010	3930926	3914659	3.8822e+06	0.94794	-0.0534636
660.417	2089269	2109529	2123291	2107363	0.95796	-0.0429487			2907330	3148244	3111964	3055846	0.958738	-0.0421372			3772926	3911172	3891648	3858582	0.942174	-0.0595654
690.431	2077857	2102352	2114433	2098214	0.953802	-0.0472996			2888739	3132836	3097294	3039623	0.953648	-0.0474602			3750730	3878538	3863465	3830911	0.935417	-0.0667625
720	2065919	2093017	2100739	2.08656e+06	0.948503	-0.0528702			2874007	3114772	3075567	3.02145e+06	0.947946	-0.0534573			3723400	3849152	3835608	3802720	0.928534	-0.0741485
750	2052973	2081304	2093337	2.07587e+06	0.943645	-0.0580052			2854732	3096896	3061079	3.00424e+06	0.942546	-0.0591705			3704433	3827638	3808451	3780174	0.923029	-0.0800951
780	2042883	2066679	2078239	2.0626e+06	0.937612	-0.0644187			2837235	3074502	3038058	2983265	0.935967	-0.0661754			3670879	3794277	3781338	3.74883e+06	0.915375	-0.088421
810	2034187	2058580	2072453	2.05507e+06	0.934191	-0.0680746			2826507	3062572	3029123	2972734	0.932663	-0.0697117			3648037	3769584	3760748	3726123	0.909831	-0.0944968
840	2020841	2049763	2064360	2044988	0.929606	-0.0729942			2812249	3042716	3008168	2.95438e+06	0.926904	-0.0759057			3627706	3748306	3732811	3702941	0.90417	-0.100738
870	2012701	2039096	2052977	2.03492e+06	0.925032	-0.0779273			2790535	3030040	2993568	2.93805e+06	0.92178	-0.0814484			3600504	3719012	3707316	3.67561e+06	0.897497	-0.108146
900	2002181	2029124	2042754	2.02469e+06	0.920378	-0.0829714			2773950	3007585	2971310	2917615	0.91537	-0.0884272			3572970	3690599	3677320	3646963	0.890502	-0.11597
930	1994057	2017031	2031733	2.01427e+06	0.915644	-0.0881275			2760384	2989663	2955441	2.90183e+06	0.910417	-0.0938524			3547855	3659311	3651609	3.61959e+06	0.883818	-0.123504
960	1982732	2009998	2022147	2004959	0.91141	-0.0927625			2744136	2968084	2936479	2.8829e+06	0.904478	-0.100397			3521167	3639034	3626339	3.59551e+06	0.877939	-0.130178
990	1970710	1995162	2005786	1.99055e+06	0.904861	-0.0999738			2724788	2954627	2911808	2863741	0.898467	-0.107065			3496048	3603374	3595796	3.56507e+06	0.870506	-0.138681
1020	1961665	1984368	1995863	1980632	0.900351	-0.10497			2713762	2933453	2899492	2.8489e+06	0.893812	-0.11226			3471834	3579807	3569640	3540427	0.864488	-0.145618
1050	1952047	1978363	1987817	1.97274e+06	0.896765	-0.108962			2690469	2916987	2878196	2.82855e+06	0.887427	-0.119429			3446417	3556861	3543624	3515634	0.858434	-0.152645
1080	1941156	1965698	1979176	1962010	0.891886	-0.114417			2674819	2899338	2864882	2813013	0.882552	-0.124938			3421098	3530110	3517414	3.48954e+06	0.852063	-0.160095
1110	1928072	1957926	1967145	1.95105e+06	0.886903	-0.12002			2659641	2877764	2840425	2792610	0.876151	-0.132217			3393901	3500332	3488612	3.46095e+06	0.845081	-0.168322
1140	1916888	1938139	1955269	1.93677e+06	0.880411	-0.127367			2640205	2859516	2822877	2.7742e+06	0.870375	-0.138832			3368630	3472078	3463859	3.43486e+06	0.83871	-0.17589
1170	1908648	1932057	1945437	1928714	0.876751	-0.131533			2624379	2839862	2808956	2.75773e+06	0.865208	-0.144785			3343070	3448793	3435802	3.40922e+06	0.832451	-0.183381
1200	1898474	1920513	1936348	1918445	0.872083	-0.136871			2604589	2822065	2784196	2736950	0.858688	-0.15235			3317125	3413604	3402382	3.3777e+06	0.824755	-0.192669
enzyme concentration
time (s)	1			average	Normalization	LN()	T1/2(s)	T1/2(min)	0.8			average	Normalization	LN()	T1/2(s)	T1/2(min)	0.6			average	Normalization	LN()	T1/2(s)	T1/2(min)	0.4			average	Normalization	LN()	T1/2(s)	T1/2(min)	0.2			average	Normalization	LN()	T1/2(s)	T1/2(min)	0.1			average	Normalization	LN()	T1/2(s)	T1/2(min)	0.01
0	10116381	10688140	10835979	1.05468e+07	1	0	5211.63	86.8605	8093835	8375349	8367545	8.27891e+06	1	0	7967.21	132.787	5697268	5938176	5979865	5.87177e+06	1	0	9627.04	160.451	3780978	4123703	3964908	3.95653e+06	1	0	10345.5	172.425	1782338	1855128	1865593	1834353	1	0	13862.9	231.049	880946	493028	930595	768190	1	0	15403.3	256.721	125761
51.252	10099200	10663613	10830352	10531055	0.998504	-0.00149715			8091109	8410717	8455304	8.31904e+06	1.00485	0.00483599			5688419	5950544	6021769	5.88691e+06	1.00258	0.00257529			3759597	4135449	3978356	3.9578e+06	1.00032	0.00032119			1768300	1854752	1869823	1.83096e+06	0.998149	-0.00185232			876986	492624	932490	767367	0.998929	-0.00107192			124204
101.471	10092236	10640909	10843666	1.05256e+07	0.997987	-0.00201492			8154312	8473450	8511650	8379804	1.01219	0.0121132			5719036	5981462	6053248	5.91792e+06	1.00786	0.00782818			3784448	4155175	4004280	3981301	1.00626	0.00624136			1775373	1863877	1877843	1839031	1.00255	0.00254697			881305	495038	935088	770477	1.00298	0.00297314			124695
151.673	10052258	10608346	10830742	1.04971e+07	0.995286	-0.00472517			8181480	8516822	8545625	8.41464e+06	1.01639	0.016262			5740312	6007056	6077343	5.94157e+06	1.01189	0.0118174			3788427	4168118	4015432	3990659	1.00863	0.00858909			1784887	1869207	1882433	1845509	1.00608	0.00606329			884176	495702	936452	772110	1.0051	0.00509036			125091
201.885	10027686	10602136	10814981	10481601	0.993815	-0.00620422			8215623	8548030	8572036	8.44523e+06	1.02009	0.0198905			5756587	6020020	6103716	5.96011e+06	1.01504	0.0149325			3804430	4178697	4027313	4003480	1.01187	0.0117967			1788695	1871817	1885813	1848775	1.00786	0.00783143			886021	496963	939582	774189	1.00781	0.00777893			125480
252.076	10007353	10549527	10787268	1.0448e+07	0.990634	-0.00941036			8226716	8552670	8568675	8.44935e+06	1.02059	0.0203787			5769585	6029023	6098446	5.96568e+06	1.01599	0.0158678			3806708	4172521	4031415	4003548	1.01188	0.0118137			1795643	1872604	1889519	1.85259e+06	1.00994	0.00989211			887016	496908	940032	774652	1.00841	0.00837723			125974
302.287	9942057	10505545	10735889	10394497	0.985556	-0.0145491			8202948	8538088	8519050	8.42003e+06	1.01705	0.016902			5758589	6016968	6078033	5.9512e+06	1.01353	0.0134363			3801328	4167107	4015206	3994547	1.00961	0.00956289			1795098	1874033	1882588	1850573	1.00884	0.00880349			887659	496699	935557	773305	1.00666	0.00663687			126150
352.471	9889737	10449489	10664030	1.03344e+07	0.97986	-0.0203457			8176965	8502332	8478062	8.38579e+06	1.01291	0.0128269			5742272	6002743	6056235	5933750	1.01056	0.0105003			3793601	4167230	4003778	3988203	1.00801	0.00797346			1791823	1869887	1884874	1.84886e+06	1.00791	0.00787812			888495	497218	936119	773944	1.00749	0.00746286			126529
402.635	9831884	10378213	10594852	1.02683e+07	0.973592	-0.0267626			8143695	8468952	8414544	8342397	1.00767	0.00763931			5733918	5984443	6036671	5918344	1.00793	0.00790062			3790913	4147970	3983223	3.97404e+06	1.00442	0.00441474			1793943	1861439	1877351	1.84424e+06	1.00539	0.00537779			887487	495970	935016	772824	1.00603	0.00601511			125825
452.862	9757907	10318253	10511605	1.01959e+07	0.966728	-0.0338379			8086724	8407099	8364596	8.28614e+06	1.00087	0.000872922			5701521	5954019	5999017	5.88485e+06	1.00223	0.00222558			3766987	4128845	3975140	3.95699e+06	1.00012	0.000116509			1784812	1859692	1874043	1.83952e+06	1.00281	0.00281048			885681	493821	933802	771101	1.00379	0.00378313			125610
503.06	9667030	10211000	10407635	1.00952e+07	0.95718	-0.0437634			8022737	8345771	8289221	8219243	0.992793	-0.00723316			5661247	5920677	5953007	5844977	0.995437	-0.0045734			3745214	4110138	3933144	3.9295e+06	0.993168	-0.00685544			1779390	1851039	1864278	1831569	0.998482	-0.00151885			881289	492356	930655	768100	0.999883	-0.000116731			124874
553.267	9590237	10131843	10330636	10017572	0.949818	-0.0514849			7972719	8277426	8214359	8.15483e+06	0.985013	-0.0151003			5623986	5883948	5908818	5805584	0.988728	-0.0113359			3730958	4090731	3906723	3.90947e+06	0.988106	-0.0119653			1769268	1845092	1851430	1821930	0.993228	-0.00679545			878229	492340	922037	764202	0.994809	-0.00520451			124515
603.473	9511622	10047180	10238574	9.93246e+06	0.941748	-0.0600176			7891592	8204732	8128754	8075026	0.975373	-0.0249352			5589476	5841556	5860409	5.76381e+06	0.981614	-0.0185567			3704528	4066480	3882727	3.88458e+06	0.981815	-0.0183529			1761301	1837984	1845138	1.81481e+06	0.989345	-0.0107123			874481	489672	919317	761157	0.990845	-0.00919746			123555
653.705	9424952	9950219	10117698	9.83096e+06	0.932124	-0.0702894			7824363	8136986	8052735	8.00469e+06	0.966878	-0.0336831			5545308	5806012	5817477	5.72293e+06	0.974652	-0.0256747			3678137	4038290	3857557	3.85799e+06	0.975096	-0.0252198			1752765	1827043	1832830	1.80421e+06	0.983569	-0.0165675			870486	486742	914084	757104	0.985569	-0.014536			124180
703.857	9349040	9870718	10042754	9.75417e+06	0.924844	-0.0781307			7767994	8070889	7986823	7941902	0.959293	-0.0415585			5501256	5760322	5781179	5680919	0.967497	-0.033043			3656706	4017350	3837415	3837157	0.969829	-0.0306356			1744651	1820357	1827961	1.79766e+06	0.979995	-0.0202081			866150	485924	911545	754540	0.982231	-0.0179288			123422
754.028	9241133	9755335	9916317	9637595	0.91379	-0.0901541			7688668	7983445	7891310	7.85447e+06	0.948733	-0.0526279			5465230	5715391	5721907	5634176	0.959536	-0.0413052			3627518	3986442	3800713	3804891	0.961674	-0.0390799			1733105	1809042	1814295	1.78548e+06	0.973357	-0.0270042			861176	483404	905905	750162	0.976532	-0.0237479			122831
804.21	9124747	9629280	9784409	9512812	0.901959	-0.103186			7584603	7888959	7797552	7757038	0.936964	-0.0651107			5394809	5651763	5660392	5568988	0.948434	-0.0529427			3595520	3946936	3769378	3.77061e+06	0.95301	-0.0481301			1717619	1794629	1800045	1.77076e+06	0.965335	-0.0352806			855394	479176	900814	745128	0.969979	-0.0304806			121823
854.404	9055187	9547446	9701753	9.4348e+06	0.894562	-0.111421			7528599	7825701	7733283	7695861	0.929574	-0.0730286			5362681	5614353	5608938	5.52866e+06	0.941566	-0.0602111			3573259	3923764	3734125	3743716	0.946212	-0.0552886			1710096	1785866	1790036	1.762e+06	0.960556	-0.0402427			852945	477638	895086	741890	0.965764	-0.0348361			121152
904.672	8959583	9447775	9597544	9.33497e+06	0.885097	-0.122058			7447496	7750272	7652209	7616659	0.920008	-0.0833735			5322910	5567720	5561948	5.48419e+06	0.933993	-0.0682862			3543046	3892916	3706940	3.7143e+06	0.938777	-0.0631769			1699664	1775297	1776398	1750453	0.954262	-0.0468172			846995	474659	890264	737306	0.959797	-0.0410337			121118
954.923	8863997	9342429	9496470	9.2343e+06	0.875552	-0.132901			7375749	7672966	7575547	7.54142e+06	0.91092	-0.0933007			5271700	5518596	5516080	5.43546e+06	0.925693	-0.0772122			3516647	3861736	3677369	3.68525e+06	0.931435	-0.0710287			1688191	1762075	1768269	1.73951e+06	0.948297	-0.0530874			841334	471465	885463	732754	0.953871	-0.0472266			120549
1005.15	8756140	9232577	9379508	9.12274e+06	0.864974	-0.145055			7292779	7581188	7486513	7.45349e+06	0.900299	-0.105028			5218306	5462577	5453154	5.37801e+06	0.91591	-0.0878372			3483486	3823072	3640889	3649149	0.922311	-0.0808733			1677479	1748334	1754696	1.72684e+06	0.941387	-0.0604008			835625	470725	877028	727793	0.947413	-0.0540205			119629
1055.35	8669193	9136951	9277496	9027880	0.85598	-0.155508			7213417	7503434	7401737	7.37286e+06	0.89056	-0.115905			5168145	5411271	5403351	5327589	0.907323	-0.0972573			3458023	3796776	3607612	3.6208e+06	0.915146	-0.0886713			1662158	1736654	1742533	1.71378e+06	0.93427	-0.0679894			828801	464715	873042	722186	0.940114	-0.0617539			119010
1105.54	8572675	9043771	9176466	8.93097e+06	0.846792	-0.166301			7147032	7425534	7329704	7.30076e+06	0.88185	-0.125733			5125736	5362954	5353499	5.28073e+06	0.899342	-0.106092			3432354	3764386	3578789	3591843	0.907827	-0.0967019			1654392	1726841	1728776	1.70334e+06	0.928576	-0.074103			823506	462725	866390	717540	0.934067	-0.0682075			118495
1155.74	8468927	8931769	9060333	8820343	0.836302	-0.178765			7056707	7338887	7233757	7.20978e+06	0.870861	-0.138272			5075728	5306474	5291141	5.22445e+06	0.889757	-0.116807			3402237	3727093	3542095	3.55714e+06	0.899056	-0.10641			1640488	1710177	1715375	1688680	0.920586	-0.0827447			818880	460425	859901	713069	0.928246	-0.0744589			118012
1205.92	8379952	8827469	8946415	8.71795e+06	0.826594	-0.190442			6983119	7263260	7156323	7134234	0.861736	-0.148806			5022869	5261699	5240437	5.175e+06	0.881336	-0.126316			3372473	3703369	3517594	3.53115e+06	0.892485	-0.113745			1630705	1699473	1702447	1.67754e+06	0.914514	-0.0893624			810610	457005	854074	707230	0.920645	-0.0826812			116623
[truncated: 7 more columns]

## Sheet: S7 Luciferase standard curves
Table S7. Luciferase standard curves---Data corresponds to those presented in Figure 2E-H and Figure 3
RLuc
Relative protein concentration (%)	0 min			average	1 min			average	2min			average	3 min			average	min			average	5 min			average	6 min			average	7 min			average	8 min			average	9 min			average	10 min			average
0	13905	15453	16503	15287	13797	15488	16165	15150	13669	15072	15994	14911.7	13759	15304	15760	14941	14070	14953	16008	15010.3	13830	15375	15870	15025	13872	14921	15713	14835.3	13991	14980	15654	14875	14014	15105	15295	14804.7	13942	14950	15251	14714.3	13877	14644	14951	14490.7
1	71992	73897	72287	72725.3	68777	68777	69257	68937	66633	66633	66978	66748	65535	65535	65559	65543	64838	64838	64385	64687	63095	63095	63072	63087.3	62199	62199	61660	62019.3	60281	60281	60327	60296.3	58912	58912	58516	58780	57476	57476	57200	57384	55157	55157	54961	55091.7
5	269117	270545	270039	269900	253512	255343	257705	255520	245158	246997	250058	247404	240012	242189	243856	242019	234612	236405	237517	236178	228405	230444	231850	230233	221058	224169	224067	223098	215592	217544	217606	216914	207094	211312	209831	209412	199362	203290	203449	202034	190971	196530	194004	193835
10	592946	591666	583195	589269	557550	559423	557562	558178	540572	540956	543125	541551	526629	526412	529985	527675	512779	514159	517986	514975	498382	501539	503606	501176	483008	486934	487432	485791	463890	471618	468291	467933	447154	454318	450438	450637	427574	437670	432079	432441	406952	419643	414604	413733
20	1049271	1045505	1034931	1.04324e+06	971939	978390	977820	976050	935019	939255	941422	938565	906948	909969	913473	910130	881409	885634	886527	884523	850951	859000	859160	856370	822323	832908	831717	828983	790919	804526	798693	798046	757035	773293	766669	765666	724705	742210	733299	733405	691751	712487	698568	700935
30	1507739	1485743	1466045	1486509	1384178	1380955	1376723	1.38062e+06	1322335	1316322	1317513	1.31872e+06	1275432	1267901	1268252	1.27053e+06	1237154	1231787	1228161	1.23237e+06	1192933	1190729	1184813	1.18949e+06	1148716	1152243	1140927	1.1473e+06	1099939	1110083	1096122	1102048	1054365	1067348	1049103	1.05694e+06	1002969	1023023	1002841	1009611	955100	976084	954869	962018
40	2181939	2176593	2145712	2.16808e+06	2002766	2005652	2001009	2.00314e+06	1900940	1904679	1906716	1.90411e+06	1826403	1826904	1827944	1.82708e+06	1758374	1764843	1757517	1.76024e+06	1691347	1697916	1684765	1.69134e+06	1619737	1633217	1609360	1.62077e+06	1535422	1561265	1532876	1.54319e+06	1460981	1489458	1456834	1469091	1381854	1419691	1377887	1393144	1303296	1347542	1300612	1317150
50	2936972	2941465	2884815	2921084	2678690	2691728	2682666	2.68436e+06	2534621	2539326	2543902	2539283	2423525	2425839	2425889	2.42508e+06	2322483	2324848	2323432	2.32359e+06	2211678	2226657	2218210	2.21885e+06	2108242	2131377	2112492	2.11737e+06	1996821	2032919	2007390	2.01238e+06	1884553	1931887	1898996	1.90515e+06	1776925	1829298	1795367	1800530	1671312	1729244	1688003	1.69619e+06
60	3430128	3483660	3380887	3.43156e+06	3091087	3141471	3113268	3.11528e+06	2897837	2938747	2935673	2.92409e+06	2757006	2789086	2785584	2.77723e+06	2636146	2672452	2660490	2.65636e+06	2512733	2558438	2542292	2537821	2391725	2445446	2419667	2418946	2269834	2334970	2298707	2.30117e+06	2152009	2220260	2179103	2.18379e+06	2023460	2105252	2055056	2061256	1906551	1991115	1937552	1.94507e+06
70	4025235	4116811	3954194	4032080	3606856	3682722	3623710	3.63776e+06	3357804	3415202	3391047	3.38802e+06	3174661	3230616	3212663	3205980	3014061	3078084	3056465	3.04954e+06	2859801	2936229	2902576	2.89954e+06	2714042	2794938	2752368	2.75378e+06	2560143	2655988	2607028	2.60772e+06	2410388	2521992	2460711	2.46436e+06	2266009	2386714	2319611	2.32411e+06	2120495	2245514	2174548	2.18019e+06
80	4784379	4871454	4622193	4759342	4271207	4311850	4204739	4.2626e+06	3935134	3983643	3913479	3.94409e+06	3665994	3735011	3677512	3692839	3443889	3530791	3464519	3479733	3222595	3334539	3252431	3269855	3009003	3144510	3053319	3068944	2802969	2954030	2861901	2.87297e+06	2607047	2771567	2678603	2685739	2414868	2595007	2494643	2501506	2235532	2424671	2322647	2.32762e+06
90	4990923	5147423	5107316	5.08189e+06	4434494	4572430	4573348	4.52676e+06	4050314	4182481	4199176	4.14399e+06	3765715	3893359	3909519	3.8562e+06	3538181	3655999	3669999	3621393	3327356	3433534	3448459	3.40312e+06	3138546	3237493	3234914	3203651	2955930	3046587	3027430	3.00998e+06	2788150	2865694	2836804	2830216	2618565	2687980	2649540	2.65203e+06	2458870	2523434	2476741	2.48635e+06
100	6064101	6291595	6120547	6.15875e+06	5238509	5427547	5317663	5.32791e+06	4718155	4885659	4809605	4804473	4333408	4496470	4431461	4.42045e+06	4044758	4194766	4138699	4.12607e+06	3787909	3926254	3876236	3.86347e+06	3563499	3687727	3630752	3627326	3353153	3466111	3400037	3.40643e+06	3156358	3259817	3180506	3.19889e+06	2966272	3053230	2969910	2.99647e+06	2783223	2858351	2771848	2804474
NanoLuc
Relative protein concentration (%)	0 min			average	1 min			average	2 min			average	3 min			average	4 min			average	5 min			average	6 min			average	7 min			average	8 min			average	9 min			average	10 min			average
0	4840	4859	4973	4890.67	4716	4817	4915	4816	4918	4911	5010	4946.33	4986	4956	4937	4959.67	4891	4778	4964	4877.67	5055	4888	5007	4983.33	4955	4931	4938	4941.33	5044	4930	5104	5026	5003	4967	4941	4970.33	4860	5066	5027	4984.33	5095	5041	5094	5076.67
1	125761	140762	127326	131283	124204	141007	127321	130844	124695	140925	127621	131080	125480	140874	127630	131328	125974	141031	128604	131870	126150	141761	127854	131922	126529	141307	128374	132070	125825	141306	128130	131754	124874	141187	128165	131409	124515	140232	127666	130804	123555	140046	126274	129958
2	230351	238649	237626	235542	227763	239050	237254	234689	230456	239603	237435	235831	230052	240142	239931	236708	231101	240222	238641	236655	230896	239850	238863	236536	230817	241248	239374	237146	231609	240085	239207	236967	229736	238595	236844	235058	228532	237097	236295	233975	227817	237177	235395	233463
5	474551	493028	490763	486114	470162	492624	489698	484161	470973	495038	492227	486079	475634	496963	493917	488838	476318	496908	495225	489484	476804	496699	494833	489445	475476	497218	494942	489212	477349	495970	493367	488895	473849	492356	490900	485702	470850	492340	489638	484276	470196	489672	487964	482611
10	880946	980412	930595	930651	876986	981826	932490	930434	881305	984248	935088	933547	886021	987591	939582	937731	887016	988089	940032	938379	887659	989201	935557	937472	888495	986847	936119	937154	887487	985113	935016	935872	881289	978166	930655	930037	878229	976195	922037	925487	874481	973065	919317	922288
20	1782338	1855128	1865593	1834353	1768300	1854752	1869823	1.83096e+06	1775373	1863877	1877843	1839031	1788695	1871817	1885813	1848775	1795643	1872604	1889519	1.85259e+06	1795098	1874033	1882588	1850573	1791823	1869887	1884874	1.84886e+06	1793943	1861439	1877351	1.84424e+06	1779390	1851039	1864278	1831569	1769268	1845092	1851430	1821930	1761301	1837984	1845138	1.81481e+06
30	2646032	2743593	2777412	2.72235e+06	2634143	2754414	2789767	2726108	2646240	2765796	2808739	2.74026e+06	2672074	2783185	2827570	2760943	2674403	2785075	2824535	2.76134e+06	2675369	2784434	2824205	2761336	2667507	2784565	2810804	2754292	2668982	2778834	2805806	2.75121e+06	2646475	2753628	2778241	2.72611e+06	2635154	2744639	2763939	2.71458e+06	2621415	2729090	2749633	2700046
40	3780978	4123703	3964908	3.95653e+06	3759597	4135449	3978356	3.9578e+06	3784448	4155175	4004280	3981301	3804430	4178697	4027313	4003480	3806708	4172521	4031415	4003548	3801328	4167107	4015206	3994547	3793601	4167230	4003778	3988203	3790913	4147970	3983223	3.97404e+06	3745214	4110138	3933144	3.9295e+06	3730958	4090731	3906723	3.90947e+06	3704528	4066480	3882727	3.88458e+06
50	4912284	5056095	5130058	5.03281e+06	4900290	5066457	5157227	5.04132e+06	4930399	5104412	5201227	5.07868e+06	4963456	5126017	5245184	5.11155e+06	4969671	5129180	5244143	5.11433e+06	4962586	5122992	5231617	5.10573e+06	4956907	5117598	5213134	5.09588e+06	4944380	5096931	5194165	5078492	4891210	5045922	5134785	5.02397e+06	4861209	5012051	5099976	4.99108e+06	4826270	4985579	5061647	4957832
60	5697268	5938176	5979865	5.87177e+06	5688419	5950544	6021769	5.88691e+06	5719036	5981462	6053248	5.91792e+06	5756587	6020020	6103716	5.96011e+06	5769585	6029023	6098446	5.96568e+06	5758589	6016968	6078033	5.9512e+06	5742272	6002743	6056235	5933750	5733918	5984443	6036671	5918344	5661247	5920677	5953007	5844977	5623986	5883948	5908818	5805584	5589476	5841556	5860409	5.76381e+06
70	6464581	7213009	6776859	6.81815e+06	6453902	7231144	6826900	6.83732e+06	6486686	7262311	6871642	6.87355e+06	6532016	7304112	6917113	6917747	6534251	7310845	6916090	6.9204e+06	6516310	7299369	6880965	6.89888e+06	6502531	7284401	6862889	6.88327e+06	6474325	7250562	6829946	6851611	6393799	7166371	6731365	6763845	6357607	7112579	6671046	6713744	6286822	7059106	6622829	6.65625e+06
80	8093835	8375349	8367545	8.27891e+06	8091109	8410717	8455304	8.31904e+06	8154312	8473450	8511650	8379804	8215623	8548030	8572036	8.44523e+06	8226716	8552670	8568675	8.44935e+06	8202948	8538088	8519050	8.42003e+06	8176965	8502332	8478062	8.38579e+06	8143695	8468952	8414544	8342397	8022737	8345771	8289221	8219243	7972719	8277426	8214359	8.15483e+06	7891592	8204732	8128754	8075026
90	9051994	9297827	9420109	9.25664e+06	9076584	9340548	9510506	9.30921e+06	9119851	9408571	9535844	9.35476e+06	9134451	9442639	9531422	9369504	9066767	9389788	9457262	9.30461e+06	8975103	9313444	9369888	9.21948e+06	8880828	9224466	9245524	9.11694e+06	8746207	9086117	9098969	8.9771e+06	8596285	8948302	8943918	8.8295e+06	8452696	8825884	8790314	8.68963e+06	8316992	8678097	8651336	8.54881e+06
100	10116381	10688140	10835979	1.05468e+07	10099200	10663613	10830352	10531055	10092236	10640909	10843666	1.05256e+07	10027686	10602136	10814981	10481601	10007353	10549527	10787268	1.0448e+07	9942057	10505545	10735889	10394497	9889737	10449489	10664030	1.03344e+07	9831884	10378213	10594852	1.02683e+07	9667030	10211000	10407635	1.00952e+07	9590237	10131843	10330636	10017572	9511622	10047180	10238574	9.93246e+06
iLuc
Relative protein concentration (%)
0	7424	7786	7635
1	235940	257553	246134
2	372364	384044	389295
5	897696	916855	923607
10	1429299	1493898	1458390
20	2334372	2382890	2407421
30	3081016	3094930	3062252
40	3413206	3592570	3409601
50	4011274	4086668	3975077
60	4250802	4309028	4158111
70	4177620	4452605	4084414
80	4428581	4520834	4268743
90	4091176	4236767	4217317
100	4146357	4353868	4358014
GLuc
Relative protein concentration (%)
0	13648	14727	15773
1	117393	120654	118890
2	197746	199876	202948
5	427286	421572	430480
10	871613	860972	857600
20	1507271	1587288	1513835
30	1999161	2028861	1989918
40	2778096	2899849	2704353
50	3313226	3365843	3264341
60	3651146	3715856	3589630
70	3583253	3708649	3507928
80	3788122	3875512	3662422
90	3811411	3894550	3838160
100	4012604	3944025	3894641

## Sheet: S8 Fluorescent proteins
Table S8. GFP, ZsGreen and TagRFP-T standard curves---Data corresponds to those presented in Figure 4
GFP
Relative protein concentration (%)	RFU
0	25	24	24
10	4925	4753	4695
20	9910	9534	9521
30	14399	14185	14303
40	19670	19387	19428
50	25379	24873	24964
60	31668	31255	31210
70	37561	36803	36561
80	42164	40534	39705
90	47348	45917	45191
100	52205	50706	50332
ZsGreen
Relative protein concentration (%)	RFU
0	84	79	78
1	432	475	473
2	745	860	755
5	2338	2307	2304
10	6132	6182	6053
20	11801	12307	12447
30	18878	19027	19287
40	24480	23823	23950
50	26860	26266	26074
60	24787	25167	24822
70	24584	24666	24426
80	22798	23315	22955
90	20984	21172	20721
100	22599	21891	21649
TagRFP-T
Relative protein concentration (%)	RFU
0	57	58	59
1	1077	1087	1075
2	1818	1837	1825
5	5105	5169	5134
10	10847	10934	10895
20	24045	24203	24288
30	34147	33741	34046
40	45762	46379	47203
50	39626	40420	40872
60	27873	28207	28410
70	27750	27912	27821
80	27366	28331	28600
90	26642	27146	26958
100	25222	24510	25447

## Sheet: S9 System stability
Table S9. Stability of GFP/NanoLuc dual reporter system---Data corresponds to those presented in Figure 5
	Q22-GFP OD=0.2							Q22-NanoLuc OD=0.2
Individual plants	GFP			converted to relative protein concentration (%)				NanoLuc			converted to relative protein concentration (%)				GFP/NanoLuc			average
1	18423	17795	17727	36.5633	35.3153	35.1801		2656697	2654357	2603894	26.0812	26.0582	25.5619		1.4019	1.35525	1.37627	1.37781
2	12035	11606	11353	23.8688	23.0162	22.5135		1900721	1875061	1861247	18.646	18.3936	18.2577		1.2801	1.25132	1.23309	1.25484
3	17029	16249	15731	33.793	32.243	31.2136		2704800	2651553	2652280	26.5543	26.0306	26.0378		1.2726	1.23866	1.19878	1.23668
4	11777	11541	11253	23.3561	22.8871	22.3147		2169795	2171898	2171647	21.2924	21.3131	21.3106		1.09692	1.07385	1.04712	1.07263
5	30303	28990	28427	60.1717	57.5624	56.4436		4024727	4092439	4118191	39.5361	40.2021	40.4554		1.52194	1.43183	1.39521	1.44966
6	23675	27833	23198	47.0003	55.2632	46.0523		2708819	2888113	2729909	26.5938	28.3572	26.8013		1.76734	1.94882	1.71829	1.81148	0.592128
7	27372	26041	26592	54.3471	51.7021	52.797		3010683	3076866	3111560	29.5627	30.2137	30.5549		1.83836	1.71121	1.72794	1.75917
8	23965	22511	22722	47.5766	44.6871	45.1064		2807557	2893984	2871496	27.5649	28.415	28.1938		1.72598	1.57266	1.59987	1.63284
9	7587	9200	7334	15.0295	18.2349	14.5267		1334757	1445683	1359105	13.0796	14.1706	13.319		1.14908	1.28682	1.09067	1.17552
10	16992	16397	15712	33.7195	32.5371	31.1759		1981139	2030049	2002324	19.4369	19.918	19.6453		1.73482	1.63356	1.58694	1.65177
11	14285	14066	13739	28.3401	27.9049	27.255		1680327	1699488	1693762	16.4783	16.6668	16.6105		1.71984	1.67428	1.64083	1.67832
12	14890	14205	14263	29.5423	28.1811	28.2963		1950788	1989003	2019137	19.1384	19.5143	19.8106		1.54362	1.44413	1.42834	1.47203
13	3450	3478	3324	6.80829	6.86393	6.5579		526593	548379	552662	5.13107	5.34535	5.38747		1.32687	1.2841	1.21725	1.27607
14	7630	7787	6248	15.115	15.427	12.3686		1083480	1161009	1133476	10.6082	11.3707	11.0999		1.42484	1.35673	1.1143	1.29862
15	15054	15144	14493	29.8682	30.0471	28.7534		2222718	2267860	2327990	21.8129	22.2569	22.8483		1.36929	1.35001	1.25845	1.32592
16	14048	13780	13684	27.8691	27.3365	27.1457		2276405	2336504	2339020	22.3409	22.932	22.9568		1.24744	1.19207	1.18247	1.20733
17	5047	4896	3967	9.98192	9.68184	7.83569		815024	879487	853978	7.96787	8.60188	8.35099		1.25277	1.12555	0.938295	1.10554
Monochromatic light
	GFP			converted to relative protein concentration (%)				NanoLuc			converted to relative protein concentration (%)				GFP/NanoLuc			average
WL	32118	31612	31490	63.7785	62.773	62.5306		2656190	2736846	2761047	26.0762	26.8695	27.1075		2.44585	2.33622	2.30676	2.36294	2.45049	1.41015
	23048	27323	21485	45.7543	54.2497	42.6482		1911788	2079057	1954611	18.7548	20.4	19.176		2.4396	2.6593	2.22404	2.44098
	30100	29425	28000	59.7683	58.4269	55.5951		2690651	2784953	2803277	26.4151	27.3426	27.5229		2.26265	2.13684	2.01996	2.13982
	31688	30515	29301	62.924	60.593	58.1805		2090761	2196797	2198475	20.5151	21.558	21.5745		3.06721	2.8107	2.69673	2.85821
DK	4835	5768	4367	9.56062	11.4147	8.63059		526608	580691	552724	5.13122	5.66314	5.38808		1.86322	2.01562	1.60179	1.82688	1.73775	0.709145
	3967	3865	3783	7.83569	7.633	7.47004		427129	445351	450793	4.15282	4.33204	4.38556		1.88684	1.76199	1.70333	1.78405
	4907	4833	4796	9.7037	9.55665	9.48312		507718	528077	532128	4.94543	5.14567	5.18551		1.96215	1.85722	1.82877	1.88272
	4199	5076	4052	8.29673	10.0395	8.00461		585266	645875	618617	5.70814	6.30424	6.03615		1.45349	1.59251	1.32611	1.45737
BL	30374	29633	29950	60.3128	58.8402	59.4702		2253662	2345214	2390030	22.1172	23.0177	23.4585		2.72696	2.55631	2.53513	2.60613
	27988	27540	26776	55.5712	54.6809	53.1627		2396873	2535779	2526093	23.5258	24.8919	24.7967		2.36214	2.19673	2.14394	2.23427
	21760	27363	21077	43.1947	54.3292	41.8374		2178772	2429652	2306479	21.3807	23.8482	22.6367		2.02027	2.27813	1.84821	2.04887
	27240	26801	25671	54.0848	53.2124	50.9668		2634626	2754316	2782150	25.8641	27.0413	27.3151		2.09111	1.96782	1.86589	1.97494
R	30347	30144	30061	60.2591	59.8557	59.6908		2619704	2720801	2722358	25.7174	26.7117	26.727		2.34313	2.24081	2.23335	2.27243
	30769	31608	24699	61.0978	62.765	49.0352		2426470	2637502	2499304	23.8169	25.8924	24.5332		2.56532	2.42407	1.99873	2.32937
	32299	31208	31977	64.1382	61.9702	63.4983		2855270	2933856	2957942	28.0342	28.8071	29.044		2.28786	2.15121	2.18628	2.20845
	25922	26724	26173	51.4656	53.0594	51.9644		2282059	2355138	2370549	22.3965	23.1153	23.2669		2.29793	2.29542	2.23341	2.27559
FR	9799	9842	7985	19.4253	19.5107	15.8204		785518	856783	819399	7.67767	8.37858	8.0109		2.5301	2.32865	1.97486	2.27787
	8048	8154	7894	15.9456	16.1563	15.6396		743806	766030	774196	7.26742	7.486	7.56631		2.19412	2.1582	2.067	2.13978
	12698	12739	12615	25.1863	25.2678	25.0214		1048146	1099984	1110058	10.2607	10.7705	10.8696		2.45464	2.34601	2.30196	2.36754
	11870	11862	9506	23.5409	23.525	18.843		909107	1000976	954040	8.8932	9.79675	9.33513		2.64706	2.4013	2.01851	2.35562
GFP/NanoLuc
repeat 1	GFP			converted to relative protein concentration (%)				NanoLuc			converted to relative protein concentration (%)				GFP/NanoLuc			average	average
BD	3276	3161	3072	6.46251	6.23398	6.05711		2511448	2560778	2565666	32.1857	32.8202	32.883		0.200788	0.189943	0.184202	0.191645	0.196739	0.974106
	2839	3312	2706	5.59409	6.53405	5.32978		2453916	2600681	2490967	31.4457	33.3334	31.9222		0.177897	0.196021	0.166961	0.180293		0.916408
	3490	3493	3529	6.88778	6.89374	6.96528		2402023	2505160	2512446	30.7782	32.1048	32.1985		0.223788	0.214726	0.216323	0.218279		1.10949
VP16	14024	13973	14180	27.8214	27.72	28.1314		1201691	1239630	1242744	15.3391	15.827	15.8671		1.81376	1.75144	1.77294	1.77938		9.04437
	12176	14781	12549	24.149	29.3257	24.8902		1014926	1087964	1049596	12.9368	13.8763	13.3827		1.86669	2.11338	1.85987	1.94664		9.89456
	13539	13258	13645	26.8576	26.2992	27.0682		1270340	1321786	1323856	16.222	16.8838	16.9104		1.65562	1.55766	1.60069	1.60466		8.15627
SRDX	791	763	777	1.52421	1.46857	1.49639		4324947	4521643	4549550	55.5116	58.0416	58.4005		0.0274576	0.0253021	0.0256229	0.0261275		0.132803
	560	691	563	1.06516	1.32549	1.07112		4098375	4528397	4275402	52.5974	58.1285	54.8743		0.0202512	0.0228028	0.0195196	0.0208579		0.106018
	670	651	638	1.28376	1.246	1.22017		4331844	4480866	4557745	55.6003	57.5171	58.506		0.023089	0.0216631	0.0208554	0.0218692		0.111158
repeat 2	GFP			converted to relative protein concentration (%)				NanoLuc			converted to relative protein concentration (%)				GFP/NanoLuc			average	average
BD	2213	2087	2093	4.35007	4.09968	4.1116		2733441	2774107	2879105	35.041	35.5641	36.9146		0.124142	0.115276	0.111381	0.116933	0.127662	0.915959
	1810	2118	1706	3.54921	4.16128	3.34254		2191420	2315214	2257925	28.0693	29.6616	28.9248		0.126445	0.140292	0.11556	0.127432		0.998198
	2436	2382	2375	4.79323	4.68592	4.67201		2638512	2683814	2642620	33.82	34.4027	33.8729		0.141728	0.136208	0.137928	0.138621		1.08584
VP16	6405	6191	6304	12.6806	12.2553	12.4799		820319	838797	846145	10.4337	10.6714	10.7659		1.21535	1.14843	1.15921	1.17433		9.19873
	5460	6526	5460	10.8026	12.921	10.8026		953108	1027306	979243	12.1417	13.096	12.4778		0.889716	0.986637	0.865747	0.914033		7.15979
	5365	5374	5297	10.6139	10.6317	10.4787		912438	955709	1096699	11.6186	12.1751	13.9886		0.913526	0.873234	0.74909	0.845283		6.62126
SRDX	280	268	273	0.508734	0.484887	0.494823		1684066	1720944	1699952	21.5436	22.0179	21.7479		0.0236142	0.0220224	0.0227527	0.0227964		0.178569
	212	255	212	0.373601	0.459053	0.373601		1395380	1496493	1412185	17.8304	19.1309	18.0465		0.0209531	0.0239953	0.0207021	0.0218835		0.171418
	259	256	251	0.467002	0.46104	0.451104		1559440	1628488	1568329	19.9406	20.8287	20.0549		0.0234197	0.0221349	0.0224935	0.0226827		0.177677
Fluc/Rluc (biological repeat, without technical repeat)
repeat 1	FLuc			Rluc			Fluc/Rluc			average	Normalization
BD	134117	111041	132232	3620124	3549952	3678403	0.0370476	0.0312796	0.0359482	0.0347585	1.06586	0.899912	1.03423
VP16	405375	283347	372166	1648571	1378518	1864837	0.245895	0.205545	0.19957		7.07438	5.91351	5.74163
SRDX	36655	37434	53410	4177373	4510867	6668587	0.00877465	0.00829863	0.00800919		0.252446	0.238751	0.230424
repeat 2	FLuc			Rluc			Fluc/Rluc			average	Normalization
BD	34080	34355	32286	797444	846953	730048	0.0427365	0.0405631	0.0442245	0.042508	1.00538	0.954245	1.04038
VP16	66385	68797	59494	449522	425485	394451	0.147679	0.161691	0.150827		3.47415	3.80377	3.54821
SRDX	10357	10425	10402	3226607	3371036	2830634	0.00320987	0.00309252	0.0036748		0.0755122	0.0727515	0.0864494

## Sheet: S10 Absolute quantification
Table S10. Absolute quantification of linear reporter proteins--Data corresponds to those presented in Supplementary Figure 2
	RLuc: R1, R2: 5-fold dilution; R3: 10-fold dilution			NanoLuc: 2000-fold dilution			GFP (31.5 ng/μl)
Biological Repeat1	8741160	9485896	8668624	6493032	7099851	6640589	61308	59699	58919
Biological Repeat2	5525793	5779329	5812856	7672087	7857503	7863185	58594	64777	63120
Biological Repeat3	6699177	7085680	7125421	8250036	9011414	8430496	62123	59269	58444

[truncated: 1 more sheets: S11 Background]
